# Supplementary material for: From reductionism to complex systems: Paradigm shift and knowledge evolution in competitive sports research using BERTopic
Source: PLoS One. 2026 Mar 30;21(3):e0346022. doi: 10.1371/journal.pone.0346022 (PMC13035114; doi:10.1371/journal.pone.0346022)
Supplement: S1 Data — This file contains the original metadata records (including abstracts and years) retrieved for the study. (XLSX) [file pone.0346022.s001.xlsx]

## Sheet: bertopic模型分析数据库
Abstract	Year
Objective: Metabolites in body fluids, such as lactate, glucose, and creatinine, have been measured by conventional methods to evaluate physical function and performance or athletic status. The objectives of the current study were to explore the novel metabolite biomarkers in professional swimmers with different competition levels using nuclear magnetic resonance (NMR) metabolomics, and try to es…	2022
In the field of sports psychology and more specifically within elite sports, the influence that mood states have on performance is of great interest. This study investigated the relationship between professional basketball variables and mood profile throughout a competitive period. Twelve professional players were divided into two groups: starting players (SP) and rotation players (RP). The Profi…	2022
Purpose: To quantify the relationship between daily training load and a range of potential measures of fatigue in elite soccer players during an in-season competitive phase (17 d). Methods: Total high-intensity-running (THIR) distance, perceived ratings of wellness (fatigue, muscle soreness, sleep quality), countermovement-jump height (CMJ), postexercise heart-rate recovery (HRR), and heart-rate …	2015
Background The present study investigated longitudinally the performance development of a multigenerational sample of competitive swimmers. The aim of the study was to provide unique insight into the junior toward senior performance development of those few who reached top-elite level. Season Best Times (SBT) of 100 m freestyle performance of international swimmers, (1.305 males, aged 12-26 and 1…	2020
Athlete development is influenced by psychological and socio-demographic characteristics, socio-environmental conditions, and distressful events. Holistic ecological studies focus on the athlete's environment to explore these interactions. This study aimed to identify (1) profiles of French elite and professional athletes based on transdiagnostic psychological processes, and (2) socio-demographic…	2025
Training process in elite padel players is influenced by travels and competitions density. The irregularity in the workloads, as well as demands of the season, could affect the musculoskeletal structures. Strength training has a protective role against the injury incidence, but the competitive context does not always allow adequate periodization of training and thus achieve adaptations. The aim o…	2024
The current study aimed to qualitatively investigate the perceived determinants of success in professional esports athletes. Guided by the bioecological model (Bronfenbrenner & Morris, 2006), thematic analysis was used to explore elite esports athletes' perceptions of success determinants. Semi-structured interviews were conducted with seven elite esports athletes. The interviews were used to inv…	2022
The ability to change swimming styles and body positions, involving continuous shifting from horizontal to vertical posture and performing jumps, as well as technical skills play a fundamental role in water polo performance. To face with these demands, the coaching staff of elite and sub-elite water polo clubs might adopt a variety of training methods, also based on their specific coaching philos…	2023
BACKGROUND: The aim of this study was to evaluate the physical fitness and performance parameters of elite and professional footballers, and for these results to form a guide for training programs for amputee footballers at the amateur or professional level to be able to reach elite level. METHODS: A total of 24 footballers with extremity amputation were separated into 2 groups as elite (N.=12) a…	2021
An athlete's skin has to cope with various stressors that influence skin integrity. This study investigated the effect of intense sporting activity at a competitive level on skin health, independent of the type of sport. The prevalence of dermatoses in elite athletes who exercise8 or more hours per week was compared to recreational athletes. By applying a questionnaire, we acquired data from n =4…	2021
There is currently limited information available on match running performance in Gaelic football. The objective of the current study was to report on the match running profile of elite male Gaelic football and assess positional running performance. In this observational study, 50 elite male Gaelic football players wore 4-Hz global positioning systems units (VX Sports) across 30 competitive games …	2016
Quantifying competition load with kinematic variables from inertial devices provides critical insights into player performance, a practice well adopted especially in team sports. This study aimed to analyse load variables in elite padel players, distinguishing between match winners and losers. Data were collected from 83 players across 23 professional circuit matches. The results highlighted spec…	2025
Purpose: Partial body cryotherapy (PBC) has been shown to be beneficial for postexercise recovery; however, no study has demonstrated the effectiveness of PBC for recovery following elite rugby union training. Rugby union is a unique sport that involves high-velocity collisions and may induce greater performance decrements than other sports; thus, PBC could be beneficial. The application of PBC i…	2020
Sports performance benchmarks useful to select and guide future elites are limited in literature. The present study introduces a method to enable comparison between sports performance of different generations and creates performance benchmarks for the future elites in speed skating. 1500 m Season Best Times (SBT) of Dutch skaters (1043 females, 1812 males, age 13-26 years), who competed in at lea…	2019
Objectives: The aim of this study was to investigate the relation of perfectionism and anxiety to depressive symptoms in Danish and Swedish male elite football players. Additionally, the relationship between age and the study variables, and differences between elite junior and professional players were examined. Design and Methods. A cross-sectional design was used to survey 323 A-squad and U19 p…	2018
This study examines how varying weekly game loads and rest days impact the performance of elite female basketball players in European teams, with a particular focus on home-court advantage. Using data from a full season of the Euroleague Women (n = 325 games), we analysed the effects of different rest periods on key performance indicators such as scoring, shooting accuracy, and assists. Findings …	2025
The purpose of this study was to provide a detailed analysis of the physical demands of competitive international female soccer match play. A total of 148 individual match observations were undertaken on 107 outfield players competing in competitive international matches during the 2011-2012 and 2012-2013 seasons, using a computerized tracking system . Total distance and total high-speed running …	2017
Tournament preparation in golf is used by players to increase course knowledge, develop strategy, optimise playing conditions and facilitate self-regulation. It is not known whether specific behaviours in tournament preparation should be given priority in education and practice at different stages of competition. This study aimed to achieve consensus on the importance of specific tournament prepa…	2018
There is a paucity of information comparing competitive rugby league match play dynamics between northern and southern hemispheres. Notably, differences in the match demands of games played in an intensive period have not previously been reported. This study is the first to assess such demands, quantified using GPS/accelerometer technology, during a competitive three game period that comprised tw…	2015
Handball is one of the most popular team sports and requires the correct analysis of players' physical condition for its development, especially in womens handball. Therefore, the aim of this study was to analyse for the first time the competitive demands of professional handball players during the EHF Championship 2020, using the innovative Local Positioning System (LPS) technology. In order to …	2024
The purpose of this study was to investigate whether or not physiological and performance gains could be achieved with the addition of high-intensity running to an existing training programme in a group of well trained professional male soccer players. Sixteen professional male players (21.3 +/- 2.1 years, stature 177.4 +/- 4.2 cm, body mass 73.1 +/- 8.1 kg) were randomised in training (TRA, n = …	2014
This study aimed to investigate the impact of crowd absence due to the COVID-19 pandemic on home advantage in Series A and B of professional Brazilian male soccer. Moreover, we sought to compare the home advantage between different competitive levels. Data from 2018 to 2020 Brazilian professional soccer championships (Series A and B) were analyzed, consisting of 2280 matches. The effect of home a…	2022
The objective was to examine the differences in anxiety ratings of elite and sub-elite athletes when the relationship between intensity and direction scores of anxiety ratings is considered in analyses. Participants were 31 junior elite (Mean age: 17.7, SD = 1.1) and 53 sub-elite (Mean age: 17.5, SD = 1.1) cross country skiers and swimmers who completed the direction modified CSAI-2R before impor…	2011
Competitive sport often creates a high-stake and thus a high-pressure environment for its athletes. In the past, research has pointed to the negative effect that competitive pressure might have on skills and movement executions that have been perfected through prior practice. The Attentional Control Theory: Sport (ACTS) suggests that specifically high situational pressure and prior performance fa…	2023
Background: To the authors' knowledge, no study has investigated the concurrent repeated, high-intensity (RHIA) and repeated-sprint activity (RSA) of intermittent team-sport competition. Purpose: In this study, they report on the RSA of elite women's football competition. In addition, they describe the nature of RHIA (eg, striding and sprinting activities) that involve a high energy cost and are …	2013
There is no research examining female bandy players, which creates a gap of knowledge of female skating performance and its determinants with male skating performance, not only in bandy but also in exercise science in general. Therefore, the aim of this explorative study was to investigate position and playing-level differences in the sprint skating performance and anthropometrics of 74 elite fem…	2023
Objectives: To determine whether ankle proprioception differs by competitive level and is related to years of surf-specific experience. A secondary objective of this study is to further compare the physical capacities and abilities that may differentiate between the competitive levels of surfing. Design: Cross-sectional. Methods: Twelve junior-elite (currently competing at a state level or higher…	2021
Despite significant advances in basketball analytics, professional women's leagues remain underrepresented in performance research. Understanding normative performance benchmarks in professional women's basketball is essential for informed player development, scouting, and tactical planning; however, this area remains underexplored. This study analysed ten seasons (2012-2022) of performance data …	2025
This study investigated the influence of performance level and exercise mode on the rowers pacing strategies On-water and indoor split times and placements (every 500-m) were obtained from individual 2000-m performances set at the elite, national and sub-elite competitive levels The data was sorted into indoor (n = 580) and on-water exercises (n = 507) Indoor and on-water strategies statistically…	2010
PurposeThis study aimed to use a large-scale longitudinal design to investigate the development of the distribution of effort (e.g., pacing) in adolescent swimmers, specifically disentangling the effects of age and experience and differentiating between performance levels in adulthood.MethodsSeason best times and 50-m split times of 100- and 200-m freestyle swimmers from five continents were gath…	2023
At the beginning of the 2013/2014 season in England and Wales, 90 head coaches of the 92 men's national professional football league clubs and 20 of the 22 men's professional rugby union clubs had tenure as a professional elite player in their respective sports. Moreover, Rynne [(2014). Fast track' and traditional path' coaches: Affordances, agency and social capital. Sport, Education and Society…	2017
Competitive ski mountaineering (SKIMO) has achieved great popularity within the past years. However, knowledge about the predictors of performance and physiological response to SKIMO racing is limited. Therefore, 21 male SKIMO athletes split into two performance groups (elite: VO2max 71.2 +/- 6.8 ml. min(-1). kg(-1) vs. sub-elite: 62.5 +/- 4.7 ml. min(-1). kg(-1)) were tested and analysed during …	2021
Anthropometric evaluation of athletes is necessary to optimize talent identification and player development. Objectives: To provide a specific anthropometric reference database of senior male rugby players competing at different levels in the southern European region. Design: Cross-sectional. Methods: In 362 professional players (25 +/- 4 y; 138 Italian national team, 97 first-division, and 127 s…	2015
Objectives: This study examined stressors, stress appraisals, coping strategies, and coping effectiveness in elite esports using a longitudinal diary design to address the need for context-specific understanding of psychological demands and coping responses in elite esports. Methods: Five elite male League of Legends players from the League of Legends Circuit Oceania completed stress and coping d…	2025
The goal of this study was to identify contextual factors in the path to excellence in youth sport. 48 male athletes under 17 years of age (M = 15.7 yr., SD = 1.0) from a soccer academy (n = 20), a volleyball club (n = 14), and an elite volleyball center (n = 14) participated in the study. A standardized, retrospective interview was administered. Demographic information, training loads, and incid…	2014
Load management and optimising performance in elite sport. External and internal loads during team handball training and matches were examined in professional highly training male team handball players (n = 13) over a similar to 4-month period encompassing pre- and competitive seasons to evaluate within-week variations and differences between pre-season and competitive season. External load was a…	2025
The aim of this study was to examine the training load (TL) profile of professional elite level basketball players during the crucial parts of the competitive season (pre-play-off finals). Subjects were 8 full-time professional basketball players (age 28 +/- 3.6 years, height 199 +/- 7.2 cm, body mass 102 +/- 11.5 kg, and body fat	2010
Countries continue to seek ways to achieve and sustain elite athlete success. However, competitive advantages in elite sport are largely found within individual sports' contexts and policies. This paper uses tennis as an exemplar and mixed methods to examine sport-specific policy and other factors that influence international success. Thirty-five international tennis experts participated in a que…	2015
This study aimed to analyze the influence of the competitive level and weight class on technical performance and physiological and psychophysiological responses during simulated MMA fights. Twenty MMA male athletes were divided into four groups: heavyweight elite (HWE; n = 6), lightweight elite (LWE; n = 3), heavyweight professional (HWP; n = 4), and lightweight professional (LWP; n = 7). All ath…	2023
In this research, we aimed to (1) describe the differences in internal and external load between playing positions and (2) characterize the training demands of the days before competitive events for professional handball players. Fifteen players (5 wings, 2 centre backs, 4 backs, and 2 pivots) were equipped with a local positioning system device during training and 11 official matches. External (…	2023
Previous research examining labour migration in sport focused on athletes in professional team sports. The purpose of this study is to analyse the factors influencing the migration probability of elite sport coaches in Germany (i.e. national coaches, state coaches, and coaches at Olympic training bases). From a theoretical perspective, labour migration of athletes is affected by economic, social,…	2016
The aim of this study was to examine the independent and interactive effects of match location, quality of opponents, and match status on the movement patterns in a professional Brazilian football team. Sixteen matches of the fourth division Brazilian Championship of 2015 were analyzed during the competitive stages (classifier, 8 matches; octave-finals, 2 matches; quarterfinals, 2 matches; semifi…	2017
The overall activity pattern of soccer is that of intermittent high-intensity (It-HINT) type and elite players have a greater repeated high-intensity running capability. Since soccer involves rapidly changing work intensities in an unpredictable manner, tests simulating overall activity pattern in a cyclical sequence have limited practical usefulness in testing of soccer fitness. The primary aim …	2013
It is not only difficult to be a sports expert but also difficult to grow from a sports expert to a sports elite. Professional athletes are often concerned about the differences between an expert and an elite and how to eventually become an elite athlete. To explore the differences in brain neural mechanism between experts and elites in the process of motor behavior and reveal the internal connec…	2022
Purpose Measures of arterial stiffness (AS) and central blood pressure (BP) are indicators for cardiovascular health and possess a high prognostic value in the prediction of cardiovascular events. The effects of physical training are widely unexplored in the context of competitive, high-performance sports. Therefore, we aimed to present possible reference values of brachial and central BP and of …	2021
The growing worldwide significance of Brazilian futsal is recognized due to its extensive practice and international achievements. In this context, it becomes essential to further explore the critical aspects associated with the coaching role. The aim of this study was to investigate elite Brazilian coaches' perceptions regarding the factors influencing their decision to pursue this profession an…	2023
Background: Australian Rules Football athletes complete long preseasons, yet injuries occur frequently at early stages of the competitive season. Little is known about the high-speed running (HSR) prescription during a preseason or whether players are adequately prepared for competition. This study described absolute and relative preseason and in-season HSR demands of 2 professional Australian fo…	2025
Youth sport participation offers many benefits including the development of self-esteem, peer socialization, and general fitness. However, an emphasis on competitive success-often driven by goals of elite-level travel team selection, collegiate scholarships, Olympic and National team membership, and even professional contracts-has seemingly become widespread. This has resulted in increased pressu…	2015
Purpose: To examine the influence of rapid weight loss (RWL) on competitive success in elite youth Olympic-style boxers. In addition, this study examined the practice and prevalence of weight reduction, weight-management protocols, and related symptoms in youth boxers from 12 European countries (N = 83, all males, mean [SD] age 17.1 [0.9] y). Methods: The data were collected using an extensive qu…	2018
The aim of this study was to evaluate the application of the Yo-Yo intermittent endurance test level 2 (Yo-Yo IE2) to elite female soccer populations. Elite senior (n=92), youth (n=42), domestic (n=46) and sub-elite female soccer players (n=19) carried out the Yo-Yo IE2 test on numerous occasions across the season. Test-retest coefficient of variation (CV) in Yo-Yo IE2 test performance in domesti…	2014
Research question The paper asks to what extent team tactics qualify as internal sources of competitive advantage in team sport industries. Team tactics are complex routines for situated action, which require highly skilled actors to perform them. However, in an industry structure facilitating a highly unequal allocation of athletic talent, the potential of tactical routines to create competitive…	2023
The design of effective interventions in sport psychology often requires a subtle blend of techniques, tailored to meet the client's specific needs. Input from a variety of disciplinary support specialists, working as a team, is also frequently needed. Accordingly, this study investigated an interdisciplinary team approach to the technical change and rehabilitation of an elite weight lifter follo…	2014
We examine how athletes react to competitive pressure using a special scenario in which two elite archers engage in a real-world competition. We show that pressure can substantially reduce an athlete's performance in the final arrow they shoot in each set by comparing their performance in low-stakes (first two shots) and high-stakes scenarios (final shot). Our research indicates that choking unde…	2024
The aim of this study was to assess antioxidant markers before and after a mid-season of professional soccer players from the 3rd Spanish Division, and to correlate antioxidant markers with competitive performance. Sixty-five male players (age = 25.3 +/- 4.2 yr, body mass = 73.2 +/- 6.7 kg, body height = 177.8 +/- 5.7 cm) from three soccer clubs from Cadiz (Spain) participated in the study. Body …	2021
Background: Few studies have published the results of hip arthroscopic surgery in elite athletes and none studying a significant number of elite female athletes. Purpose: (1) To compare sex-based differences in the ability to return to prior competitive sports activity after arthroscopic hip surgery. (2) To compare sex-based differences in the type of sports activity, diagnosis, and treatment in …	2017
Learning from the career trajectories of the most successful elite players is central to informing effective strategies and long-term career planning to maximise player development and performance. This article examined the junior competition results and the performing age at major career milestones of top-level professional tennis players, utilising this information to forecast a player's career…	2018
The purpose of this investigation was to quantify the association between 5 vs. 5 small sided games (SSG) running performance and physiological performance during the Yo-YoIR1 test to ascertain the utility of SSGs as a potential fitness test modality within elite professional soccer players. Twenty-three (n = 23) elite male professional soccer players (mean +/- SD age 25.3 +/- 3.1 yrs, mass: 76 +…	2020
The effect of repeated exposures to natural and simulated moderate altitude on physiology and competitive performance of elite athletes warrants further investigation. This study quantified changes in hemoglobin mass, performance tests, and competitive performance of elite swimmers undertaking a coach-prescribed program of natural and simulated altitude training. Nine swimmers (age 21.1 +/- 1.4 y…	2010
In this paper we report on two studies that investigated the physical demands of professional rugby league match-play. Instudy one, National Rugby League (NRL) and National Youth Competition (NYC) players underwent global positioning system (GPS) analysis during competitive matches. No differences (P>0.05) were observed between playing standards for minutes played, total distance covered, or the …	2013
Purpose: To test the relationships between maximum and relative strength (MS and RS), absolute and relative peak force (PF and RPF), and strength deficit (SDef), with sprint and jump performance, and to compare these mechanical variables between elite sprinters and professional rugby union players. Methods: Thirty-five male rugby union players and 30 male sprinters performed vertical jumps, 30-m …	2021
Background To ensure the highest technical performance, speed, safety, excellent control and to improve competitive performance, a successful regulation of competitive anxiety is necessary. Therefore, it seems crucial to identify factors influencing competitive anxiety of adolescent athletes. Research suggests that people reporting high quality of life are more capable to cope with stressful and …	2012
Background: Femoroacetabular impingement and degenerative hip osteoarthritis (OA) affect athletes across a wide variety of sports. Hip resurfacing arthroplasty (HRA) has emerged as a surgical treatment for active individuals with end-stage hip OA to provide pain relief and allow return to high-impact activities. Return to professional sports after HRA has not been well characterized. Purpose/Hypo…	2021
The study of elite athletes provides a unique opportunity to define the upper limits of human physiology and performance. Across a variety of sports, these individuals have trained to optimize the physiological parameters of their bodies in order to compete on the world stage. To characterize endurance capacity, techniques such as heart rate monitoring, indirect calorimetry, and whole blood lacta…	2020
Analysing performance in competitive environments enables identification of key constraints which shape behaviours, supporting designs of more representative training and learning environments. In this study, competitive performance of 244 elite level jumpers (male and female) was analysed to identify the impact of candidate individual, environmental and task constraints on performance outcomes. …	2019
We described the perceived sleep quality and mood states of elite athletes during a competitive period, and clarified their relationship to athletes' sport performance. Participants were 576 Brazilian elite athletes (404 men and 172 women) of individual and team sports. Mood states were evaluated using the Brunel Mood Scale, whereas perceived sleep quality was evaluated using a single question (H…	2017
In sports, outperforming your peers at young age does not guarantee a professional sports career as an adult. To gain more insight in how performance in youth cycling competitions can be an indicator for future success, the current study (a) examined differences in success rate between future achievers and future non-achievers, (b) investigated whether the relative age effect affects these career…	2022
The professionalisation of esports has led to increased investment in high-performance environments. However, disparities in resources and infrastructure between major and minor regions remain a challenge to achieving competitive parity. We explored key success factors in elite esports environments and developed a preliminary conceptual model to capture the core elements identified. Semi-structur…	2025
Olympic coaches are likely to have adequate knowledge and implement effective training programs. This study aimed to describe and critically examine the strength and conditioning practices adopted by Brazilian Olympic sprint and jump coaches. Nineteen Olympic coaches (age: 50.2 +/-	2023
The aim of this study is to define the concept of sustainability as it applies to one of the most competitive and accelerated subsystem of human activity, elite sport (or professional sport) to construct a robust understanding of it. Based on qualitative research with Hungarian Olympic athletes, we created an elite-sport-based Sustainable Sport questionnaire with 23 statements to test and map eme…	2022
Background: Adequate nutrient intake is important to support training and to optimise performance of elite athletes. Nutritional knowledge has been shown to play an important role in adopting optimal nutrition practices. The aim of the present study was to investigate the relationship between the level of nutritional knowledge and dietary habits in elite English rugby league players using the eat…	2015
Purpose: To investigate the association between training and match loads and injury in elite junior Australian football players over 1 competitive season. Methods: Elite junior Australian football players (n = 290, age 17.7 [0.3] y, range 16-18 y) were recruited from the under-18 state league competition in Victoria to report load and injury information. One-week load (session rating of perceived…	2020
Purpose Automobile racing is widely known to be physically demanding; however, there is no published information comparing the physical fitness variables of elite-level race car drivers across various competitive championships. Methods We documented the body composition, peak oxygen consumption (VO2peak), and isometric neck strength in a sample of elite race car drivers currently competing in For…	2019
The purpose of the present study was to assess the relationship between pre-performance psychological states and expert performance in non-traditional sport competition. Nineteen elite male sport climbers (M=24.6, SD=4.0 years of age) completed the Competitive State Anxiety Inventory-2 and the Positive and Negative Affect Schedule before an international rock climbing competition. Climbing perfor…	2010
Research question Many elite athletes pursue higher education or professional employment alongside their sport career. Formal mentoring relationships help athletes to balance the demands of a dual career. Thus, the purpose of this study is to investigate the interrelationship between mentoring, values conveyed in mentoring, and the satisfaction with sporting and non-sporting career goals from a m…	2023
Purpose: There is an ongoing debate whether highly trained athletes are less responsive to the ergogenic properties of nitrate. We assessed the effects of nitrate supplementation on plasma nitrate and nitrite concentrations and repeated-sprint performance in recreational, competitive and elite sprint athletes. Methods: In a randomized double-blinded cross-over design, recreational cyclists (n=20)…	2018
A fundamental challenge for practitioners in high-level sporting environments concerns how to support athletes in adapting behaviours to solve emergent problems during competitive performance. Guided by an ecological dynamics framework, the design and integration of competitive performance preparation models that place athlete-environment interactions at the heart of the learning process may addr…	2020
BACKGROUND: The aim of the study was to compare total hemoglobin mass (tHb-mass) and blood volume (BV) across elite athletes with different sporting specializations. METHODS: The study enrolled 222 members of Russian national teams from 12 different sporting disciplines and non-Olympic sports. The athletes were tested in the middle of a competitive season for tHb-mass, BV, plasma volume (PV), hem…	2019
This study aimed to analyze whether the physical demands on elite football referees during matches are influenced by both the physical intensity of the game and the technical-tactical context, to assess the impact of elite experience on the physical demands of referees, and to compare the physical performance of the referees with the performance of the players divided by positions in each match a…	2024
Rugby League (RL) is a high-impact collision sport characterised by repeated sprints and numerous high-speed impacts and consequently players often report immediate and prolonged muscle soreness in the days after a match. We examined muscle soreness after matches during a full season to understand the extent to which match characteristics influence soreness. Thirty-one elite Super League players …	2016
High performance is a key priority for elite sports teams. With this study, we investigate the performance of interdependent elite youth sports teams in relation to team achievement goals and within-team cooperation and competition, generically defined as teams' shared perception of the extent to which team members engage in cooperative or competitive behaviors. Integrating achievement goal theor…	2025
Objectives: Presently, there is no exploration into the cognitive processes of super-elite and elite professional snooker players during real-time performance. Therefore, this study explored the cognitions of seven professional snooker players during real-time solo practice performance. Design: A Think Aloud (TA) protocol analysis. Method: This involved players verbalizing and explaining their th…	2018
Purpose The aim of this study was to determine the reliability, validity and sensitivity of a reactive repeated-sprint test (RRST). Methods Elite (n = 70) and sub-elite male (n = 87) and elite female soccer players (n = 12) completed the RRST at set times during a season. Total distance timed was 30 m and the RRST performance measure was the total time (s) across eight repetitions. Competitive ma…	2015
The transition of elite youth footballers through academy systems towards the first team is highly complex, competitive, and often unsuccessful. A myriad of factors including technical competence, physical prowess, and the development environment combine to determine youth player progression. Current research has focused on broad investigations of multiple clubs and stakeholders, providing a valu…	2024
Water polo is a team sport characterized by a high-intensity, intermittent activity, where technical and tactical aspect are of a great importance. For that reason, the main aim of this study was to define the anthropometrical characteristics, maximum isometric grip strength, training and competition throwing velocities, and the efficacy indices in female high-level water polo players. A second p…	2011
In this scoping review, we aimed to (1) provide clarity on terms used to describe elite esport samples, (2) identify the indicators used to describe elite esport samples, (3) collate rationales provided for defining esports samples as elite, and (4) draw conclusions on how to define elite esport samples. Electronic database and manual searches conducted for the final time in March 2024 yielded 7,…	2024
Studies conducted in various countries have demonstrated that childhood interpersonal violence (IV), encompassing psychological, physical, sexual violence, and neglect, is a widespread issue in high-performance sports. However, research in this area has largely focused on countries in the Global North, and no prevalence studies have been conducted within Brazilian sport. This study examined the p…	2025
Academic and practitioner interest in the physical performance of male professional soccer players in the competition setting determined via time-motion analyses has grown substantially over the last four decades leading to a substantial body of published research and aiding development of a more systematic evidence-based framework for physical conditioning. Findings have forcibly shaped contempo…	2013
It is an open question to which degree compassion-noticing, engaging with, and acting to alleviate suffering in self and others-is (considered) advantageous in elite sports. Addressing this question, we herein provide insights into high-performance coaches' perceptions on the role of compassion in elite sports environments. Specifically, 12 coaches working at the highest level of their respective…	2024
Introduction: High-performance training should focus on motor capability determinants in competition to make physical preparation effective. Objective: To analyze and draw up an elite model based on competitive activity, to guide the theory and practice of female rowers, using data on the 42 finalists of the 2010-2018 world championships. Methods: Forty-two rowers from 2010-2018 world championshi…	2020
We compared anthropometric and fitness performance data from graduate male youth players from an elite soccer academy who on leaving the institution were either successful or not in progressing to higher standards of play. Altogether, 161 players were grouped according to whether they achieved international or professional status or remained amateur. Measures were taken across three age categorie…	2010
This study establishes the sleep behaviour of players and staff during the pre- and competitive seasons of elite rugby league. For seven days during both the pre- and competitive seasons, seven rugby league players and nine full-time staff from one professional Australian rugby league club had their sleep monitored via wrist actigraphy and self-report sleep diaries. Two-way repeated measures anal…	2017
Objectives: We aimed to analyze injury trends and the possible effects of the coronavirus disease (COVID-19) pandemic on the incidence rates of injury in young elite football players. Design: A prospective cohort study design was adopted. Participants: Our study included 832 male football players who suffered an injury during any of the six competitive seasons. Setting: An elite youth football ac…	2024
Aims Elite athletes are at risk of mental ill-health via exposure to sports-related stressors and the overlap in competitive playing years with the peak age of onset of mental ill-health. Despite this risk, there is a paucity of robust empirical data on mental health symptoms in currently competing athletes. The purpose of this study was to assess the prevalence and correlates of mental health sy…	2020
This study sought to detail and compare the in-ride nutritional practices of a group of professional cyclists with type 1 diabetes (T1D) under training and racing conditions. We observed seven male professional road cyclists with T1D (Age: 28 +/- 4 years, HbA(1c): 6.4 +/- 0.4% [46 +/- 4 mmol.mol(-1)], VO2max: 73.9 +/- 4.3 ml.kg (-1).min(-1)) during pre-season training and during a Union Cycliste …	2022
Objectives Connectedness is a cooperative network measure that describes how well players in the team bi-directionally connect and how easily reachable they are to other players. It has been associated with an increased probability of winning competitive matches in professional Australian Football (AF), although applications towards training have not been reported. Therefore, this study investiga…	2022
This study is the first empirical investigation that has explored levels of athletic identity in elite-level English professional football. The importance of understanding athletes' psychological well-being within professional sport has been well documented. This is especially important within the professional football industry, given the high attrition rate	2014
The purpose of this study was to examine self-determined motivation, achievement goal orientations, and self-concept characteristics of professional, competitive amateur and noncompetitive recreational windsurfers. Questionnaires were administered to a sample of 140 individuals including 79 (54 professionals and 25 non-professionals) individuals who were participants in either a championship or a…	2016
This study followed a longitudinal design to objectively monitor practice behaviors of professional and semiprofessional esports players over a year. Publicly available data were collected from 30 male Counter-Strike: Global Offensive players (age: 23.76 +/- 2.88y). Players were classified into two groups: professional (n = 18) or semi-professional (n = 12). The total hours of practice (all game-…	2022
Soccer is a predominantly tactical sport and, therefore, tactical training has become the most widely used strategy to improve players' performance. The objective of the present study was to assess the workload of soccer-specific drills in professional players over a two-season period in an established context. GPS technology was used to record the data. One hundred and thirty-two (n = 132) socce…	2022
Sports nutrition professionals aim to influence nutrition knowledge, dietary intake and body composition to improve athletic performance. Understanding the interrelationships between these factors and how they vary across sports has the potential to facilitate better-informed and targeted sports nutrition practice. This observational study assessed body composition (DXA), dietary intake (multiple…	2017
Competitive balance is an important issue in professional sport in general and European football in particular. However, competitive balance is difficult to quantify because competitiveness is multidimensional and particular sports are distinctive. We aim to identify the most appropriate index for a holistic view of competitive balance in European football. We use data from eight domestic Europea…	2022
Context: Despite prior studies that have addressed the recovery effects of cold-water immersion (CWI) in different sports, there is a lack of knowledge about longitudinal studies across a full season of competition assessing these effects. Objective: To analyze the CWI effects, as a muscle recovery strategy, in professional basketball players throughout a competitive season. Design: A prospective…	2020
In order for a sports team to function optimally, it is essential to avoid motivational losses due to working in a group, also known as social loafing. Ideally, team members can even show an increase in individual effort because of working in a group, which is labeled social laboring. The present study investigated the impact of the leadership qualities of the team captain on social laboring in a…	2016
Research on elite sport policy tends to focus on the policy factors that can influence success. Even though policies drive the management of organizational resources, the organizational capacity of countries in specific sports to allocate resources remains unclear. This paper identifies and evaluates the organizational capacity of five sport systems in athletics (Belgium [separated into Flanders …	2016
This study aimed to analyse the impact of match outcome (win or lose) in an elite international tennis competition on pre-competitive anxiety and self-confidence. A cohort of Under-16 elite boys (n = 18), with a mean age of 15.44 (0.616) years and an international competitive experience of 4.44 (1.89) years, which were representing six national teams participated in this cross-sectional study. Th…	2023
This study aimed to identify changes in tactical, physical and physiological performances in large-sided games during the pre-season of elite footballers. Thirty professional football players participated in several GK+8vs.8+GK large-sided games across the first four weeks of the season. Players were monitored by GPS units and heart rate monitors to quantify physical, physiological and tactical p…	2018
Within the context of the transition from junior-to-senior sport, this study aims in first place to explore differences in young Spanish elite soccer players based on the importance given to getting different achievements in their future (including sport, studies and private life) and, in second place, to explore differences among those players in levels of passion, motivation and basic psycholog…	2016
Little is known about the prevalence and associated of morbidity of tendon problems. With only severe cases of tendon problems missing games, players that have their training and performance impacted are not captured by traditional injury surveillance. The aim of this study was to report the prevalence of Achilles and patellar tendon problems in elite male Australian football players using the Os…	2018
Background: Preseason training develops players' physical capacities and prepares them for the demands of the competitive season. In rugby, Australian football, and American football, preseason training may protect elite players against in-season injury. However, no study has evaluated this relationship at the team level in elite soccer. Purpose/Hypothesis: The aim of this study was to investigat…	2020
The strain of intense competition at the very highest performance levels can sometimes compromise athletes' health. Understanding the mechanisms underlying the associations between burnout and mental health in elite athletes is an important endeavor in sport psychology. The goal of the present research was to examine how selected moderators are associated with burnout and mental health in elite a…	2025
Physical exercise affects the human gut microbiota, which in turn influences athletes' performance. The current understanding of how the microbiota of professional athletes changes along with different phases of training is sparse. We aim to characterize the fecal microbiota in elite soccer players along with different phases of a competitive season using 16 S rRNA gene sequencing. Fecal samples …	2022
BackgroundThe aim of this study was to describe and compare the physical demands in Worst-Case Scenarios (WCS) across different competition levels in male and female football of Spanish elite football referees during matches, comparing competitions independently for male and female referees. MethodsPhysical demands (total distance [TD], total distance > 18 km/h [TD18], total distance > 21 km/h [T…	2025
Adopting an ecological perspective that considers geospatial competition as a central contextual factor in talent development, this study investigates how proximity to other elite U19 teams and professional clubs relates to the transition of German youth football players to the professional level. Utilizing data from 1411 players who accumulated substantial playing time in the A-Junioren Bundesli…	2025
BACKGROUND: The aim of this work was to compare anthropometric and general physical performance variables in young water polo athletes of three competitive levels, to identify the characteristic qualities and, therefore, the best variables for the identification of talent. METHODS: Fifty-seven young male water polo players between 12 and 14 years old were recruited for the study: 18 were recreati…	2020
Previous investigators have reported significant relationships between tests of physical qualities and physical match performance in high-intensity, intermittent team sport (e.g., soccer) players. Although rugby league requires competitors to perform high-intensity running, unlike most other high-intensity intermittent team sports, the physical demands are significantly increased through the larg…	2013
Stress-levels experienced by school-aged elite athletes are pronounced, but data on their mental health status are widely lacking. In our study, we examined self-reported psychological symptoms and chronic mood. Data from a representative sample of 866 elite student-athletes (aged 12-15 years), enrolled in high-performance sport programming in German Elite Schools of Sport, were compared with dat…	2013
Being subject to a great range of demands is believed to increase burnout propensity in high-performance coaches. This study is the first to explore whether the 4-step self-determination theory process model is a valuable framework to better understand the process influencing burnout and well-being in high-performance coaches (N = 343, M = 40.33years) throughout a competitive season. Findings ind…	2016
Purpose: Little is known about the competitive performance characteristics of elite rowers. We report here analyses of performance times for finalists in world-class regattas from 1999 to 2009. Methods: The data were official race times for the 10 men's and 7 women's single and crewed boat classes, each with similar to 200-300 different boats competing in 1-33 of the 46 regattas at 18 venues. A l…	2011
In professional sports, the amounts disbursed in rank-based prize money distributions decline sharply, and differences in performance are extremely small. This disparity may provide a high incentive for doping. Due to the complexity of doping, obtaining meaningful insights on the influence of prize money distribution and the pecuniary value of prize money on doping behaviour of elite athletes usi…	2020
The aims of this study were to determine the impact of elite rugby league competition on mental fatigue; and to investigate how mental fatigue influenced in-match technical performance. Twenty elite male rugby league players recorded their pre- and post-game subjective mental fatigue and had their technical performance analysed during matches across one competition season. Metrics were created to…	2023
According to motive disposition theory, athletes high in affiliation motivation should find team contexts more rewarding than individual contexts, and hence perform better in team than in individual competitions. The opposite is predicted for athletes high in power motivation. To the best of our knowledge, this is the first study to test these hypotheses in an elite sample (here: ski jumping athl…	2025
Dinghy sailors lean their upper body over the windward side of the boat (hiking') to keep the boat's balance and maximise its speed. Sustaining the hiking position is essential for competitive performance and this study examined sport-specific differences of muscles relevant for hiking in elite sailors. Knee extensor muscle strength as well as trunk muscle strength, muscle endurance and muscle th…	2018
The aim of the present study was to investigate the psychological profile of the 2023 Hungarian National Distance Running Team in terms of personality traits, motivational styles, and competitive anxiety and to explore specific psychosocial factors that characterize the athletes' mental preparation. The 16 internationallevel competitors were assessed using validated questionnaires in Hungarian (B…	2025
In the first wave of the COVID-19 outbreak (spring 2020), the first division of professional soccer in Spain (LaLiga) was suspended for 12 weeks as part of the lockdown imposed by the Spanish health authorities. Professional soccer players were confined to home for 8 weeks and then a retraining period of 4 weeks was set before the first competitive match. When competition was resumed, professiona…	2021
North American professional sport continues to evolve by adopting robust performance development strategies that place a premium on player care and competitive readiness. These strategies can be demonstrated by the increase of clubs implementing high-performance departments to maximize service quality rendered to rostered players. Although this transition to an integrated approach to player care …	2023
Data related to 141 sessions of 10 semi-professional basketball players were analyzed during the competitive period of the 2018-2019 season using a multivariable model to determine possible associations between internal and external load variables and fa-tigue. Age, height, weight, sessional rate of perceived exertion (sRPE), summated-heart-rate-zones, heart rate variability, total accelerations …	2021
Studies on the mental health of elite athletes have been growing internationally. However, Brazilian contribution to this theme is still limited. This systematic review aims to map the studies on the mental health of elite athletes, following the PRISMA guidelines for systematic reviews. We found an increase in the number of publications in the last five years, with a predominance of publications…	2022
The aim of this study was to compare the physical performance profile among young soccer players of different competitive levels. Two teams of elite (n = 22) and sub-elite (n = 22) soccer players at national (highly skilled) and regional (moderately skilled) level were recruited in the study. All participants were tested using a modified Illinois change of direction speed test, a T-drill with and…	2018
Rugby union (RU) is a field- based team sport with a large number of high-intensity actions such as sprinting, change of direction, tackling, scrummaging, rucking, and mauling. Competitive success in female RU has previously been related to anthropometric and physical characteristics, and with the recent introduction of professionalism in female rugby, characterizing such physical attributes may …	2021
The study provided further validity for the use of the PWOL (percentage of matches which the winner outscored the loser) method within elite hard-court tennis. Over half of the ATP/WTA competitive calendar (January-March and August-November) is played on hard courts so is an important progression. Data from 810 men's and 586 women's hard-court matches across Grand Slams and ATP/WTA World Tours (i…	2024
Background: Previous studies have demonstrated that hip arthroscopy is an effective treatment for symptomatic femoroacetabular impingement (FAI) in professional athletes across a variety of sports. However, the return-to-play rates and postoperative performance of elite basketball players after hip arthroscopy are currently unknown. Purpose: To determine return-to-play rates and postoperative per…	2018
Elite athletes face a range of challenges throughout their careers including injury, selection, funding status, and retirement. To support athletes to plan for and overcome these challenges, Career Assistance Programs (CAPs) have been developed to support personal and professional development, yet engagement with these services remains low. The aim of this study was to explore the perceived barri…	2025
Sport science researchers refer to a relative age effect when they observe a biased distribution of elite athletes' birth dates, with an over-representation of those born at the beginning of the competitive year and an under-representation of those born at the end. Based on the complete sample of French male licensed soccer players (n=1,831,524), we suggest that there could be an important bias i…	2010
Ecological dynamics is a contemporary theory of skill acquisition, advocating the mutuality of the performer-environment system, with clear implications for the design of innovative training environments in elite sport. It contends that performance behaviours emerge, and are adapted, by athletes satisfying a confluence of constraints impacting on their structural and functional capacities, the ph…	2019
The purpose of this study was, first, to investigate individual longitudinal 2,000 m rowing ergometer performance (2,000 erg) development of world class male rowers from the beginning of their career until reaching the elite level and to compare ELITE performance development with those who did not reach podium places and, second, to provide 2,000 erg milestones for talent prediction in rowing. In…	2023
Aim. In water polo, throwing is one of the most important and frequently used technical skills for the player. There is no scientific literature that provides information about differences in throwing between elite and sub-elite water polo players. The aim of our study was to study differences in throwing velocities and kinematic variables in elite and sub-elite level male water polo players. Met…	2015
The GNB3 gene encodes the beta 3 subunit of heterotrimeric G-proteins that are key components of intracellular signal transduction between G protein-coupled receptors (GPCR) and intracellular effectors and might be considered as a potential candidate gene for physical performance. Objectives: The aim of this study was to compare frequency distribution of the common C to T polymorphism at position…	2014
PurposeThis impact pathways paper creates, informs and inspires collaborative enquiry surrounding elite sports (ESO) operations Management (OM) and data analysis within high-performance organisations (HPO). By examining operations and implementation theories relating to leveraging Industry 4.0, the authors identify challenges such as integration and outdated infrastructure related to business tra…	2025
Background: Lisfranc joint injuries are increasingly recognized in elite soccer and rugby players. Currently, no evidence-based guidelines exist on time frames for return to training and competition after surgical treatment. Purpose: To assess the time to return to training and playing after Lisfranc joint injuries. Study Design: Case series; Level of evidence, 4. Methods: A consecutive series of…	2016
The purpose of this study was to examine the activity profile of elite Gaelic football referees (GFR) and to examine temporal changes between the first and second half and across the four quarters. Global positioning systems technology (10-Hz) was used to collect activity data during 202 competitive games from 23 elite GFR. Relative distance, peak running speed and relative distance covered in si…	2023
Research concerning athletic career development in high-performance sport typically uses demographic data, sport characteristics or pursuing a dual career (i.e. having an educational or vocational career simultaneous to the athletic career) to identify developmental processes. In defiance of these attempts, considerable heterogeneity remains within these subgroups of the elite athlete population.…	2023
The purpose of this study was to describe stance foot and ankle kinematics and the associated ground reaction forces at the upper end of human performance in professional football players during commonly performed football-specific tasks. Nine participants were recruited from the spring training squad of a professional football team. In a motion analysis laboratory setting, participants performed…	2013
Australian Football (AF) is a fast-paced contact invasion sport that requires players to execute a variety of kicks to effectively pass the football and score a goal. Current assessment of elite senior kicking skills in AF is confined to isolated and static skill tests that do not adequately represent match-like skill demands. The purpose of this study is to overcome the test design issues curren…	2025
Our purposes were to examine the fitness characteristics of padel players and to determine differences in physical performance regarding players' competitive level. Eighteen non-professional male padel players were divided according to their competitive level (lowlevel vs. high-level). Players completed a 2-days evaluation process including body composition, groundstroke padel accuracy, upper bod…	2020
Further research is needed on factors related to the emotional health of elite athletes. Previous research has linked self-narratives of people or their narrative identities to their psychological well-being. However, no study has yet examined self-narratives among elite athletes. Purpose: This study examined whether specific profiles or narrative identities of athletes emerge through multiple se…	2018
Purpose: Dietary intake plays a significant role in athletic performance and is influenced by several factors, including nutrition knowledge. Gaelic footballers are amateur athletes who conduct high-intensity, intermittent activity during training and competition, and have previously demonstrated insufficient dietary intake. This study aimed to examine nutrition knowledge in elite and non-elite G…	2022
Anthropometric characteristics of athletes are considered to be an important determinant of success in sport. The aim of the present study was to compare several anthropometric parameters and subjective characteristics of professional elite triathletes with anthropometric profiles of professional cyclists and sportive students. In total 93 volunteers (21 male and female triathletes, 26 male cycli…	2013
Background: As previous epidemiological studies in elite ice hockey have focused on acute time-loss injuries, little is known about the burden of overuse injuries and illnesses in ice hockey. Purpose: To report the prevalence and burden of all health problems in male professional ice hockey players in Norway during a single competitive season. Study Design: Descriptive epidemiological study. Meth…	2020
Purpose: In real-life competitive situations, athletes are required to continuously make decisions about how and when to invest their available energy resources. This study attempted to identify how different competitive environments invite elite short-track speed skaters to modify their pacing behavior during head-to-head competition. Methods: Lap times of elite 500-, 1000-and 1500-m short-track…	2018
Integrated support teams (ISTs) are composed of multidisciplinary performance-support professionals dedicated to enhancing the performance of elite athletes. IST roles involve unique demands, particularly during the understudied career transitions. This study explored lived experiences of IST members transitioning out of elite sport roles, emphasizing the barriers and facilitators to successful t…	2025
We examined transformational leadership behaviors are exhibited in an elite sport environment. Semistructured interviews were conducted with 9 professional county cricket players to explore perceptions of transformational leadership behaviors of their captain and head-coach. Behaviors were firstly deductively categorized based on the Differentiated Transformational Leadership Inventory, with the …	2017
Every sports discipline is characterized by specific movements which are symmetric or asymmetric. Field hockey belongs to a asymmetric activity. There is suspicion that players, who use more frequently one side of the body during training or the game, have also side-to-side morphological diversification. The main aim of the study is to determine the degree of asymmetry which manifests itself in s…	2010
Running acceleration data provides important information about the physical demands placed on field sport athletes. However, the absence of clearly defined acceleration zones has contributed to the minimal examination of this variable. This study aimed to develop a standardised set of acceleration zones and determine any differences in accelerations between elite and sub-elite Australian football…	2014
Background and Study Aim: Taekwondo is an Olympic combat sport in which the outcome of the match is determined by points scored by kicking. By the competition rules, the roundhouse kick directed to the head (dollyo chagui) concedes the tripling of points, compared to that directed to the chest height. The aim of the study is knowledge about kinematic and neuromuscular indicators of the dollyo cha…	2018
BackgroundDespite the focus on the effect of burnout on athlete health and performance, understanding its impact on their support teams remains limited. Our primary aim was to investigate the prevalence of burnout amongst medical and performance professionals working in professional football in the UK.MethodsIn this cross-sectional design study burnout risk was assessed using the Burnout Assessme…	2025
The Argentine Rugby Union is a top-tier rugby nation (ranked 8th according to World Rugby), with the Buenos Aires Rugby Union being the largest competitive league. To date, the training practices of Argentinian rugby strength and conditioning coaches have not yet been documented and analyzed. We used an online survey to characterize the training and testing strategies commonly implemented by Arge…	2022
The aim of this study was to describe and identify the weight of some key career indicators (KCI) on the competitive level of retirement (professional vs. non-professional) of Portuguese football players. Three thousand five hundred retired Portuguese football players born between 1950 and 1989, and registered on Portuguese Football Federation were considered in this study. Descriptive analysis a…	2020
Young athletes face mental challenges both in competitive sports and in school. High self-efficacy and self-regulation competence contribute to an individual's ability to successfully master these challenges. The present study links the domains of competitive sports and academic education by investigating the relationships of self-efficacy and self-regulation to performance in mathematics lessons…	2021
Limited information exists on the training dose-response relationship in elite collision sport athletes. In addition, no study has developed an injury prediction model for collision sport athletes. The purpose of this study was to develop an injury prediction model for noncontact, soft-tissue injuries in elite collision sport athletes. Ninety-one professional rugby league players participated in …	2010
Competitive bodybuilding is a weightlifting sport similar to powerlifting, strongman competition and Olympic weightlifting, which aims to increase muscle mass, symmetry, and body definition. Although data regarding rates of injury, overuse syndromes and pain during routine training is available for these other disciplines, it is rare for competitive bodybuilding. The aim of this study was to inve…	2014
We examined how two elite British sports organizations began accepting behaviors that might challenge ethical and professional standards. The data for the current paper came from two separate ethnographic studies. We used Alvesson and Einola's Functional Stupidity to analyze the data for processes of a lack of reflexivity, lack of justification, and a lack of substantial reasoning presented in th…	2022
As winning margins narrow in competitive elite sports, the management of psychological and physiological states are critical to ensure optimal performance, especially in closed skill accuracy sports. This intervention study examines the effectiveness of an integrated mental skills and biofeedback training program on fifty air rifle and air pistol shooters from a school air weapons team. The exper…	2018
The present study aimed to explore the relationships between emotional intelligence (EI), athletes' everyday cognitive appraisal, flow state and subjective performance across a competitive season. A sample of 32 young volley-ball players completed EI questionnaire at the beginning of the season and reported their experiences of everyday cognitive appraisal, flow, and performance across a competit…	2022
Rugby Union (RU) is a high-speed collision sport consisting of an intermittent activity profile. Given the extreme physical demands of the sport, significant emphasis is placed on players possessing high lean body mass while minimizing body fat. Anecdotally, the most significant changes in body composition are observed during the preseason; however, there are no objective data on the physiologica…	2015
Purpose: Performance of elite sports can increase adolescents' energy and nutritional requirements. Therefore, the knowledge of daily eating habits is important to adequately support elite adolescent athletes in their nutrition. Methods: Based on data of German elite adolescent athletes in 51 Olympic sports (GOAL Study; n=1,138, 56.1% male; mean=16.33 years), we analyzed associations between the …	2013
Background & Study Aim: Judo is a combat sport in which the maintenance of handgrip strength is essential because the judokas repeat this action continuously during the struggle for grip. While descriptions of maximal isometric handgrip strength in judokas are relatively common, few data exist concerning the ability to resist successive isometric contractions in the hands and its relation to perf…	2013
As the SARS-CoV-2 infection rate decreased in spring 2020, phased reopening of Danish society began, including a reopening of elite football (soccer), adhering to a strict protocol. In this study, we report the consequences of resumption of competitive play in the two best football (soccer) leagues for men in Denmark measured by number of SARS-CoV-2 positive players. The players were tested weekl…	2021
The purpose of the present study was to compare the physical attributes of elite men's basketball players according to age and specific individual positional roles. Forty-five players from 3 national basketball teams (Under-18 years, Under-20 years, and Senior) were measured for anthropometry (height, body mass, percentage body fat), explosive power (5 jumps and vertical jump), speed (5-m, 10-m, …	2010
The influential role of the coach in athlete performance and development has long been acknowledged, and coaches are now considered performers', just like their athletes. The purpose of the present study was to explore the psychological attributes elite coaches perceived to underpin their ability to coach most effectively and factors perceived to influence attribute development. Qualitative resea…	2017
Objectives: The desire and apparent 'need' to succeed can drive a win-at-all-costs mentality in individuals who operate in sport. This approach has given rise to environments where the pursuit of high-level performance has been at the expense of athlete welfare. To redress this balance and to inform the creation and maintenance of sporting environments that promote both high performance and athle…	2019
We sought to examine whether goal scoring opportunities (GSO) in elite ice hockey was affected by tactical and contextual variables. An ice hockey specific notational match analysis instrument was applied to collect 4886 GSO from 192 competitive games in the top Swedish tier. Data were collected from one elite male team and its opponents during three consecutive competitive seasons. All GSO were …	2020
Body composition (BC) and inter-limb anthropometric asymmetries (LA) may influence the physical performance of soccer players. This study aimed to determine differences in BC and LA among soccer across four performance levels. The study involved 110 male soccer players participating in Czech senior teams who were grouped into four different performance levels (i.e. G1: national team, G2: 1st divi…	2023
BACKGROUND: Due to the quarantine caused by the Coronavirus disease 2019 (COVID-19), professional team-sports adapted their training routine to maintain the athletes' performance and minimize the negative emotional effects. The aim of the present study was to describe a home -based training program and extra-activities applied during the quarantine in elite professional female basketball players,…	2022
Self-regulated learning (SRL) involves self-directed metacognitive subprocesses and motivational beliefs that facilitate more effective and efficient learning. We investigated whether youth swimmers who are on track to becoming elite swimmers apply SRL subprocesses more frequently in their daily training sessions compared with swimmers who are not on this track. Insights into swimmers' use of tra…	2022
The importance of achievement motivation for the development of athletic performance has been widely acknowledged. However, evidence on the relation of motivational characteristics from adolescence to elite performance level is still rare. The aim of the present study was to examine whether motivational patterns of U14 football players were associated with successful football performance at the U…	2022
Information about the association of energy and iron-metabolising genes with endurance performance is scarce. The objective of this investigation was to compare the frequencies of polymorphic variations of genes involved in energy generation and iron metabolism in elite endurance athletes versus nonathlete controls. Genotype frequencies in 123 male elite endurance athletes (75 professional road c…	2020
This study aimed to examine different force-time derived variables of the countermovement jump (CMJ) in adult, male basketball players of different competitive levels and playing positions. At the beginning of the pre-season, 78 players from two competitive levels (professional and semi-professional) completed a CMJ test on a force plate. Linear mixed models were used to compare a total of 21 met…	2025
Futsal is a high-intensity sport with a significant risk of injury; however, current literature lacks consensus on the most prevalent injury patterns in this discipline. This study aims to describe the types and frequencies of injuries sustained by elite futsal players. We conducted an observational, retrospective analysis of injuries recorded over nine consecutive seasons within a single club, e…	2025
In modern competitive sports, the optimal mental condition enables athletes to perform at the optimal competitive level. The competition is a test and confirmation of the talent level of the athletes. Performance in the competition is not only related to honor but also to the remuneration and future career of the athletes. This study administered a psychological test to twenty college dance athle…	2023
The purpose was to evaluate fitness profiles in elite (age 23.5 +/- 4.4 years) and subelite (age 19.4 +/- 3.1 years) male ice hockey players. Twenty teams from the best (n = 164) and second-best (n = 132) Danish ice hockey division were assessed inseason using a field-test battery consisting of off-ice measurements of countermovement jump (CMJ) performance and body composition, as well as perform…	2019
Background Game performance analysis has been playing a significant role in sports events which has reached an international consensus. In the field of technical and tactical analysis of table tennis, many studies conducted the segmented evaluation of players based on the phased-theory. The present study proposed the concepts of competitive technical and tactical performance of elite table tennis…	2025
The aim of the current study was to evaluate the soccer teams' technical competitive match performance following the effect of a player dismissal. Seventy-five matches from the highest ranked five professional soccer leagues in Europe were analyzed using a tracking-system (OPTA Sportdata Company). The results showed a decreased performance post-player dismissal for the punished teams with respect…	2016
Purpose: To examine the training periodization of an elite Australian Football team during different phases of the season. Methods: Training-load data were collected during 22 wk of preseason and 23 wk of in-season training. Training load was measured using the session rating of perceived exertion (session-RPE) for all training sessions and matches from 44 professional Australian Football players…	2015
This study investigated whether match intensities during predefined periods differed among successful and less-successful rugby league teams. 4 semi-elite rugby league teams were split into high-success' and low-success' groups based on their success rates. Movement was recorded using a global positioning system (10Hz) during 20 rugby league matches. Following the peak ball-in-play time period, t…	2015
The aim of this study was to explore: (a) sociocultural features of a first team environment perceived to influence a player's progression, (b) the ways in which young players should manage these features and (c) how coaches operate to assist young players during specific phases in the youth-to-senior transition. Semi-structured interviews with eight elite development coaches in English Premier L…	2018
Effects of interlimb asymmetries on acceleration and change of direction speed: a between-sport comparison of professional soccer and cricket athletes.The first aim of this study was to quantify and compare asymmetries among professional soccer and cricket athletes. The second aim was to examine the association between asymmetries and performance within both groups. Professional soccer (n = 18) a…	2021
Purpose: To analyze how physical fitness (PF) improves in elite junior tennis players related to age, maturity, and performance level. Methods: Elite junior tennis players (n = 113 boys, n = 83 girls) divided by performance level were monitored longitudinally from U14 to U16. Maturity, upper and lower-body power, speed, and agility were measured during subsequent competitive seasons. Improvement …	2016
Against the background of the recent European 'refugee crisis' and its long-term consequences, this article investigates the research question 'how do footballers with a refugee background experience the process of accessing top-level football?', using ethnographic material and interviews with competitive footballers with a refugee background in Italy and Germany from two studies. The material wa…	2024
This study investigated the association between hassles and depressive symptoms in a sample of elite athletes. It replicated the study undertaken by Beable et al. in 2017, although the same participants could not be resurveyed, the same constructs were measured. Data obtained from 126 elite athletes showed similar rates of depressive symptoms to rates previously recorded. However, findings highli…	2025
The purpose of this study was to compare body composition components and anaerobic capacity indices in elite motorcycle speedway riders before and after the competitive season. This study included 12 volunteer male motorcycle speedway riders from the highest speedway league in Poland (PGE Speedway Ekstraliga) (age: 22.7 +/- 6.0 years, body height: 171.3 +/- 4.0 cm, body weight: 62.5 +/- 3.1 kg). …	2023
Objectives: As part of the recent upsurge of work on management and organizational factors in elite sports teams, researchers have focused on the team management-led creation and regulation of high performing cultures. The purpose of this study was to therefore add to a recently developed model of culture change best practice in Olympic sports teams, as led and perceived by incoming performance d…	2015
In recent years, backroom coaching staff have relied heavily on the global demands of competitive match-play to monitor running performance within training and match environments. Although, these figures help prepare players for the demands of match-play, they do not account for the physical and physiological stress of the most intense periods of competition. The aim of the current study was to q…	2022
Talent identification and development implicate recognizing youth players who will be successful in the future and guiding them to the top. A major determinant of this success is tactical skills. To identify possible key factors that help in predicting success over time, this study assesses the tactical skills of 105 elite youth soccer players who participated in a talent development program at a…	2011
Recent development in the understanding of human motivation has highlighted the crucial and reciprocal role of motivation on cognitive processes. In elite sport settings, athletes are subject to external forces that do not necessarily correspond with their inherent drives. However, they seem to develop cognitive competencies to cope with external forces, when planning, monitoring, and reflecting …	2020
This study examined contributions of different types of sport activities to the development of elite youth soccer performance. Match-play performance of 44 German male players was assessed by expert coaches twice, 24months apart (age 11.1-13.1years), based on videotaped 5v5 matches. Player pairs were matched by identical age and initial performance at t(1). Each player was assigned to a group of …	2017
Limited research into professional rugby union players' experiences of seeking formal support for their mental health exists, despite comparable rates of mental health issues among elite rugby players with the general population. This qualitative study explored professional players' actual experiences of accessing Rugby Players Ireland's mental well-being service, via separate focus group discuss…	2024
Shots are an essential part of the language of tennis yet little is known about the distinct types of shots in the professional game. In this study, we build a taxonomy of shots for elite tennis players using tracking data from multiple years of men's and women's matches at the Australian Open. Our taxonomy is constructed using model-based multi-stage functional data clustering, an unsupervised m…	2018
BackgroundThe preseason period in rugby plays a key role in athlete preparation for the demands of the sport during the in-competition period. Epidemiological data pertaining to rugby have focused mainly on senior elite professional with little evidence available for junior elite professionals, and even less during the preseason period. This may limit the ability of stakeholders in the sport to u…	2025
Return to performance (RTPe), the final stage of the return to sport (RTS) continuum remains poorly defined in current soccer-related musculoskeletal (MSK) research, with limited identification and application of physical and/or psychological performance-based indicators. This scoping review aimed to systematically identify and synthesise currently used RTPe criteria, with a specific focus on fac…	2025
There has been a growing trend of elite athletes being fast-tracked into post-athletic high-performance coaching roles in association football and rugby union in England and Wales. This has been facilitated by an increase in bespoke and condensed formal coach education courses that are designed to accelerate current and/or former elite athletes in attaining their coaching accreditation. Hitherto,…	2021
Purpose: To investigate the effects of including repeated sprints in a weekly low-intensity (LIT) session during a 3-week transition period on cycling performance 6 weeks into the subsequent preparatory period (PREP) in elite cyclists. Methods: Eleven elite male cyclists (age = 22.0 [3.8] y, body mass = 73.0 [5.8] kg, height = 186 [7] cm, maximal oxygen uptake [VO(2)max] = 5469 [384] mL.min(-1)) …	2021
Sports neuropsychology has emerged as a specialty area within the field of clinical neuropsychology. The role of the sports neuropsychologist, rooted in baseline and post-concussion testing, has evolved to include other clinical domains, including the clinical assessment of potential draft picks. There is no published information on the neurocognitive characteristics of these draft picks. We soug…	2013
The aim of this study was to examine the effects of individual training loads considered as permanent in selected heart-rate (HR) zones on aerobic fitness and performance in elite professional soccer players. Eighteen professional soccer players were observed during the prechampionship training period (8 weeks). Speeds and HR at 2 and 4 mmolL(-1) blood-lactate concentrations (S2, S4, respectively…	2013
Objectives: We evaluated the relative importance of developmental soccer activities engaged in during childhood and adolescence and their relationships with attainment of youth and adult professional status. Design and methods: A mixed retrospective and prospective study was conducted whereby youth academy soccer players in the UK completed demographic and practice history questionnaires at Time …	2018
The aims of this study were 2-fold: to determine seasonal changes in dietary intake and body composition in elite soccer players and to evaluate the influence of self-determined individual body composition goals on dietary intake and body composition. This longitudinal, observational study assessed body composition (total mass, fat-free soft tissue mass, and fat mass) using dual-energy x-ray abso…	2017
Purpose An improvement equal to 0.3 of the typical variation in an elite athlete's race-to-race performance estimates the smallest worthwhile enhancement, which has not yet been determined for orienteers. Moreover, much of the research in high-performance orienteering has focused on physical and cognitive aspects, although course characteristics might influence race performance. Analysis of race …	2015
Coaches are critical to elite sport achievements because they represent the link between sport policies and athletes. Yet, labor migration of elite sport coaches challenges the competitiveness of the sport system of the sending country and brain drain is a concern for policy-makers. Previous research on labor migration in sport has focused on athletes in professional team sports. Based on the pus…	2018
Background: Marginal changes in the execution of competitive sports movements can represent a significant change for performance success. However, such differences may emerge only at certain execution intensities and are not easily detectable through conventional biomechanical techniques. This study aimed to investigate if and how competition standard and progression speed affect race walking kin…	2016
The study examined Yo-Yo intermittent recovery level 2 (YYIR2) and submaximal YYIR1 test performances in 172 male semi-professional football players (age; 25.8 +/- 4.1 years) representing all teams in a top league at pre-season, start-season, mid-season and end-season. YYIR2 performance was 847 +/- 227m (+/- SD) at pre-season and rose (P<0.05) by 128 +/- 113m to 975 +/- 205m at start of season an…	2014
BACKGROUND: Strength differences between performance levels remain unclear in female football. Furthermore, the relationship between fulltime training and strength has been unexplored despite increased professionalisation in the sport. OBJECTIVE: The aims of this research were to examine knee flexor/extensor and hip adductor/abductor strength differences between elite and sub-elite female footbal…	2024
Purpose: Appropriate and valid testing protocols for evaluating the physical performances of surfing athletes are not well refined. The purpose of this project was to develop, refine, and evaluate a testing protocol for use with elite surfers, including measures of anthropometry, strength and power, and endurance. Methods: After pilot testing and consultation with athletes, coaches, and sport sci…	2013
Purpose: The purpose of this study was to determine magnitudes of differences for anthropometric and athletic performance scores between high school and elite college-level American football players. Method: Participants included high school-age (n =3,666) athletes who participated in American football combines, as well as elite college-level (n =5,537) athletes who participated in the National F…	2019
Our novel use of college football game-level statistics shows a gap of millions of dollars between compensation and marginal revenue product (MRP) for elite quarterbacks, consistent with previous studies. Professional sports typically weight pay toward ex ante expected value of performance rather than incentives that pay ex post of performance. Using high school prospect rankings, we show ex ante…	2015
The aim of the present investigation was to determine the between-match variability of high-speed running activities completed by a large sample of elite players over an extended period of time. A further aim of the study was to determine the influence of playing position on the magnitude of this variability. Observations on individual match performance measures were undertaken on 485 outfield pl…	2010
Time motion analysis is a valuable data-collection technique used to quantify the match running performance of elite soccer players. However, interpreting the reductions in running performance in the 2nd half or temporarily after the most intense period of games is highly complex, as it could be attributed to physical or mental fatigue, pacing strategies, contextual factors, or a combination of m…	2015
Understanding typical variation of vertical jump (VJ) performance and confounding sources of its typical variability (i.e., familiarization and competitive level) is pertinent in the routine monitoring of athletes. We evaluated the presence of systematic error (learning effect) and nonuniformity of error (heteroscedasticity) across VJ performances of athletes that differ in competitive level and …	2015
Background: High-level expertise in team-sports is associated with superior performance on executive functions (EFs) such as working memory (WM) and action inhibition, and with altered activation of brain areas related to these EFs. In most such studies, athletes were sampled from the domain of dynamic (i.e., open-skill) team-sports (e.g., soccer players). Whether static (i.e., closed-skill) team…	2024
It is difficult for humans to apply small amounts of force precisely during motor control. However, experts who have undergone extended training are thought to be able to control low-velocity movement with precision. We investigated the resolution of motor control in golf putting. A total of 10 professional and 10 high-level amateur golfers participated. Putting distances were 0.6-3.3 m, in incre…	2017
BackgroundThe intensity of personality traits can significantly differentiate amateur, competitive, and professional athletes who use different approaches to practicing sports but compete against each other in the same competitions. Therefore, the objective of this article is to ascertain the extent to which personality traits and sporting levels are manifested in athletes who compete together in…	2025
The aim of the present study was to examine the positional differences in physical performance measures of professional, semiprofessional, and junior elite rugby league match-play using portable Global Positioning Systems (GPSs). Twelve professional, 12 semiprofessional, and 18 junior elite male rugby league players were monitored during 5 regular-season competition matches using portable GPS sof…	2013
Purpose: To estimate variability in performance time and smallest worthwhile changes for elite flat-water canoeists competing in 200-, 500- or 1000-m events at international regattas. Methods: The data came from A and B finals held at 7 to 13 regattas in 2003 to 2007. A linear mixed-model analysis of log-transformed official race times provided estimates of variability as coefficients of variatio…	2010
Objectives: The aim of this study was to study and compare attitudes, beliefs and knowledge about doping of footballers, from elite to under-18 categories. Design: The descriptive exploratory design used an instrument combining a validated questionnaire (Performance Enhancement Attitude Scale: PEAS) with qualitative open-ended questions. Methods: A total of 1324 Spanish football players (average …	2019
Research question: We have explored the utilisation of data analytics and technology in elite sports and the role it plays in enhancing on-pitch learning capabilities. In the competitive, complex, and dynamic professional sports environment, margins are small and critical for the success of a team or club. It is essential for sports organisations to keep learning individually and collectively to …	2024
We compared the match activity profiles of elite footballers from Australian football (AF), rugby league (RL) and soccer (SOC), using identical movement definitions. Ninety-four elite footballers from AF, RL or SOC clubs in Australia participated in this study. Movement data were collected using a 5-Hz global positioning system from matches during the 2008-2011 competitive seasons, including meas…	2014
Background Physical effort in sports practice is an important trigger for urinary incontinence (UI). Among high-impact sports, all track and field events require continuous ground impacts and/or abdominal contractions that increase intra-abdominal pressure and impact on the pelvic floor musculature. However, studies to date have not taken into account the specific sports tasks that elite track an…	2022
This study aimed to compare vertical jump ability (squat-jump [SJ] and countermovement-jump [CMJ]), relative to body mass mean propulsive power in the jump-squat (MPP-REL JS), and the 0-5, 5-10, and 10-20 m acceleration and speed among soccer players from the same professional club, divided into age-categories (U15 [n = 20], U17 [n = 53], U20 [n = 22] and senior [n = 25] players). The tests were …	2018
Background: Anterior cruciate ligament (ACL) rupture is one of the most common injuries afflicting soccer players and requires a lengthy recovery processes after reconstructive surgery. The impact of ACL reconstruction (ACLR) on return to play (RTP) time and player performance in professional soccer players remains poorly studied. Purpose/Hypothesis: To determine player performance and RTP rate a…	2021
The aim of this study was to analyse physical and physiological demands of elite team handball players. Nineteen men from a professional handball team played a simulated 30-min match in an outdoor sport facility. Instantaneous speed during the games was assessed using GPS devices and the number of body-impacts above 5-g was measured by accelerometry. Individual heart rate was also measured by usi…	2014
This investigation examined the effect of prior workload on high-intensity football match performance. Player load variables were recorded using a global positioning system and converted into composite variables: rolling season accumulated load (AL), exponentially weighted moving average acute, chronic and acute:chronic workload ratio (A:C). Match-play high-intensity performance-per-minute: accel…	2020
Elite adolescent sport is a relatively unexplored research field. The purpose of this investigation was to examine how the Norwegian Olympic Youth Team (N=29) experienced competitive and organizational stress during the European Youth Olympic Festival in July 2007 and how they coped with the stressors. Participants were aged 14-17 and competed in handball, track and field, swimming, and judo. We …	2010
This research spearheads the exploration of chance events in sport studies by the case study of Taiwanese archery, artistic gymnastics and baseball based on policy prominence and Taiwan's international competitiveness. By using Porter's national diamond model that examines the competitive advantage, this paper explores how unexpected and uncontrollable events impact competitive advantage and how …	2024
The originality of study ascertained coaches' engagement and integration of Performance Analysis (PA) practice across the Foundation (FP), Youth Development (YDP), and Professional Development (PDP) phases within elite academy youth football. Sixty-five (65) coaches (experience 5.5 +/- 4.0) completed an online survey focusing upon their utilisation and access to analysis tools, recollection and r…	2025
Previous studies demonstrated that sensorimotor training enhances interoceptive abilities. Athletes are highly engaged in performance-driven physical training and often incorporate-to varying degrees-sensorimotor training into their routines. In this study, we investigated the role of individual differences in interoception by comparing professional athletes of different performance levels and bo…	2025
The penalty kick in soccer is arguably one of the most highly visible and high-pressured sporting situations in the world. This study examined the effect of a high-pressure protocol on penalty shooting performance, and the associated psychological and psychophysiological responses to, and perceptions of that protocol. A sequential mixed-method research design was employed wherein the experimental…	2022
Background & Study Aim: The relationship between mental toughness (MT) and perfectionism has not been established to date. The main aim of this study is: knowledge about MT, perfectionistic strivings, and perfectionistic concerns of judo athletes by achievement level and age; relationship between MT and perfectionism dimensions. Material & Methods: A total of 118 judokas (24 females) aged between…	2016
Background Injuries to the elbow are frequent in judo combat, but studies on down-time and effect on performance after conservative treatments are rare. This issue is particularly relevant for elbow dislocations in high-performance patients such as elite athletes. The purpose of this study was to evaluate (1) time-loss and (2) the regained level of performance in judoka after conservative treatme…	2023
In elite-level soccer, player motion characteristics are commonly generated from match play and training situations using semiautomated video analysis systems and global positioning system (GPS) technology, respectively. Before such data are used collectively to quantify global player load, it is necessary to understand both the level of agreement and direction of bias between the systems so that…	2011
For years, sport has been driven by a state-led, elite-focused approach that prioritises national prestige. However, recent demographic shifts and changing public sentiment towards the traditional elite sports system are gradually eroding the foundations of professional athlete development. Therefore, this study aimed to examine the structural problems of the professional athlete development syst…	2025
Among the many factors that can affect women's futsal performance, technical and tactical actions can obscure relevant game data, even affecting specialists in both the programming and design of training tasks. This study describes the technical and tactical actions in elite futsal teams, analysing performance measures according to the playing group and team ranking level. One hundred and twenty-…	2025
This study aimed to (a) establish the test-retest reliability of the water polo intermittent shuttle test (WIST) in elite female water polo players, (b) investigate the validity of the WIST to determine positional differences in WIST scores within this population and (c) distinguish between competitive female playing standards. Part one involved 14 elite female water polo players (24.2 +/- 3.2 ye…	2025
Research describing load-monitoring techniques for team sport is plentiful. Much of this research is conducted retrospectively and typically involves recreational or semielite teams. Load-monitoring research conducted on professional team sports is largely observational. Challenges exist for the practitioner in implementing peer-reviewed research into the applied setting. These challenges include…	2017
Background Despite the high physical, psychological, and artistic demands, professional dancers still lack holistic and interdisciplinary workplace support comparable to elite sport. This study examines challenges and opportunities within the work ability framework for implementing measures in theaters to maintain work ability and enhance performance ability. Methods An exploratory sequential mix…	2025
Purpose: Postactivation performance enhancement (PAPE), which refers to the phenomena associated with the attainment of enhanced performance in sport-specific tasks after a conditioning activity, is an important objective of warming-up practices in many sports. This is even more relevant for sprinters, as potential increases in sprinting speed will directly influence their competitive results. Th…	2024
The concept of the relative age effect refers to the consequences of the physical and psychological differences that may exist between those born earlier or later within the same calendar year. The objective of the present study was to examine this phenomenon in Spanish professional soccer, identifying the influences of the competitive level and the club of origin. The sample comprised 2,130 indi…	2020
Introduction: Anxiety is a key psychological factor in competitive sport that interacts with physiological stress responses. By modulating neuroendocrine and neurotransmitter activity, it may influence how athletes adapt to maximal effort and recover afterward. The study addressed the gap in understanding how pre-exercise anxiety affects the recovery dynamics of these responses in elite endurance…	2025
Objectives. There is little understanding of the optimal technical performance characteristics associated with winning matches in netball and how these might vary between competition levels and between each quarter of the game. This study aims to identify and compare team technical performance characteristics between elite domestic and international-level matches and among different quarters. Des…	2021
Background: The ability to generate high levels of force with the finger flexor muscles and sustain it for the maximum time was reported as a climbing performance factor. This study aimed to answer the question of which is the most reliable edge depth to measure maximum hanging time in non-elite and elite rock climbers: 6, 8, 10, 12 or 14 mm. Methods: Thirty-six climbers (10 female, 26 male; 6b-8…	2022
Objectives: This study aimed at proposing a new heart rate (HR) method to track aerobic metabolism in soccer by: (i) validating a recently developed HR index (HRindex) in professional soccer players, (ii) comparing HRindex vs the most common HR parameters and (iii) testing the agreement between measured and estimated VO2 values using HRindex. Design: cross-sectional. Methods: 184 professional soc…	2020
BACKGROUND: The objective of the present study was to compare different performance indicators, encompassing endurance, body composition, and maximal and explosive strength markers, among competitive Lithuanian cyclists across different age and performance categories.METHODS: Thirty Lithuanian male cyclists in elite (EL, N.=10), amateur (AM, N.=10), and junior (JU, N.=10) categories underwent bod…	2024
The purpose of this study was to compare the activity profile of elite Gaelic football referees (GFR) between the National Football League (NFL) and the All-Ireland Championship (AIC), and across the four divisions of the NFL and three phases of the AIC. Match activity data was collected during 125 NFL and 201 AIC games using 10-Hz global positioning system technology from 41 elite GFR. Game dura…	2025
The aim of this study was to compare the muscle power and maximal isometric strength capacities of Olympic and visually impaired Paralympic judo athletes. Twenty-eight elite judo athletes (7 men and 7 women per group) from the permanent Brazilian National Paralympic and Olympic teams took part in this study. After a specific warm-up, the athletes performed loaded jump squat (JS), bench press (BP)…	2017
Objectives To identify evidence-practice gaps regarding shoulder injury risk factors in competitive swimmers.Methods We gathered insights from 27 swimming experts including elite swimmers, coaches, high-performance staff and applied researchers using Concept Mapping. Participants brainstormed, sorted and rated (from 1 (least) to 10 (most) important and modifiable) their ideas of shoulder injury r…	2024
Background & Study Aim: To evaluate the state of preparedness of top athletes, specific tests are recommended as the specificity principle is paramount in competitive sports. The main objective of this study was the discriminant and factorial validity of four judo-specific tests in a sample of high-level junior female judokas. Matherials & Methods: Fourteen Croatian junior female judokas (range 1…	2016
Female breasts are vulnerable to direct blows or frictional injuries during sport; however, little research has investigated breast injuries experienced by female athletes. This study aimed to investigate the occurrence, causes and perceived performance effects of breast injuries in elite female athletes across a wide range of sports. A custom-designed survey was distributed to female athletes ag…	2019
This article focuses on the continuing impact of recuperative masculinity politics in the schooling of economically advantaged boys (elite and middle class); yet, it also indicates resistance to this politics. An understanding that the gender order is unstable and that variants of hegemonic masculinity continue to morph in the context of globalisation is also exemplified. Two case studies are ana…	2012
Beach tennis (BT) is a fast-paced racket sport played by two teams of two players on a sand court. Despite its growing popularity, limited data exist on match dynamics, especially regarding active play duration and work-to-rest ratios in high-level BT. This study aimed to describe the temporal characteristics and work-to-rest ratios of elite men's doubles BT matches. Official videos of all finals…	2025
Objectives: To examine the association between combined sRPE measures and injury risk in elite professional soccer. Design: Observational cohort study. Methods: Forty-eight professional soccer players (mean +/- SD age of 25.3 +/- 3.1 yr) from two elite European teams were involved within a one season study. Players completed a test of intermittent-aerobic capacity (Yo-YoIR1) to assess player's in…	2017
Background The aim of this study was to analyze the consumption of sports supplements (SS) in competitive level fencers and compare differences based on sex and competitive level (international and national). Methods A total of 49 fencers (18 men and 31 women) of national (n = 16) and international (n = 33) level completed a questionnaire with questions about SS consumption and the possible reper…	2021
Youth sport has been identified as a viable means to facilitate positive youth development (PYD) and nurture fully prepared and contributing adults. However, questions have arisen regarding elite youth sport as a context to effectively foster PYD, and specifically the role of the coach in this process. To explore how coaches facilitate PYD in elite youth sport, the first author immersed himself i…	2021
Speed is an essential skill in sports performance and an important performance metric in talent identification. This study aims to evaluate and compare the sprint acceleration characteristics across different age groups in an elite soccer academy. A total of 141 elite academy soccer players were recruited to participate in the study, and they were assigned to their respective competitive age grou…	2023
The objective of the study was to examine mortality trends and causes of death among professional athletes from the four major sports in North America who died during their playing careers. 205 deceased athletes who were registered as active when they died from the National Basketball Association (NBA), National Football League (NFL), National Hockey League (NHL), and Major League Baseball (MLB) …	2016
Aim. The aim of this study was to measure the upper and lower body anaerobic performance of semi-elite Rugby League (RL) players. Methods. Twenty-two semi-professional RL players and 24 physically active but untrained men completed two Wingate anaerobic tests (WAnT) on an electronic arm ergometer and a cycle ergometer separated by three days. Percent body fat was used determined from the sum of s…	2013
Heart rate variability (HRV) has been increasingly used to monitor team sports athletes. Besides the traditional time domain indices (i.e., the SD of successive RR intervals [SDNN] and the root mean square difference of successive normal RR intervals [RMSSD]), recently the use of the stress score (SS), which is an inverse function of the SD2 index derived from the Poin-care plot, and the sympathe…	2017
The performance of elite athletes is at the forefront of attention in sports science, with a predominant focus on technical, physiological, mental, or contextual factors that can be leveraged to optimize athlete performance. Athletes' off-sports activities, however, remain largely unexplored. What is it that elite athletes do in their off-sports time, and how are their off-sports activities relat…	2025
BACKGROUND: Investigations of Star Excursion Balance Test (SEBT) performance differences between competition levels and sports are limited and results are inconsistent. The aim of the present study are: 1) to compare SEBT performance between elite and semi-professional female volleyball players; 2) to evaluate differences in SEBT scores between positions (Hitters, Middle Blockers, Setters, and Li…	2019
Despite the emergence of and widespread uptake of a growing range of medical and scientific professions in elite sport, such environs present a volatile professional domain characterized by change and unprecedentedly high turnover of personnel. This study explored sport medicine and science practitioners' experiences of organizational change using a longitudinal design over a 2-year period. Speci…	2015
The aim of the current investigation was to evaluate the variation in the anthropometric and performance characteristics of elite Gaelic football players with respect to position. One hundred forty-eight elite Gaelic footballers underwent anthropometric (height, body mass, sum of 7 skinfolds, and % adipose tissue) and performance (counter movement jump [CMJ] height, CMJ peak power, CMJ relative p…	2018
Background The vertical drop jump (VDJ) test is widely used for clinical assessment of ACL injury risk, but it is not clear whether such assessments are valid. Aim To examine if sports medicine professionals and coaches are able to identify players at risk of sustaining an ACL injury by visually assessing player performance during a VDJ test. Methods 102 video clips of elite female handball and f…	2020
Background and Purpose: Participation rates in many organised sports are stagnating, yet a rapid growth in participation, commercialisation and institutionalisation has been observed in self-organised sports such as surfing, snowboarding skateboarding, BMX racing and rock climbing over the past five decades. These sports are continuously attracting attention both in commercial and academic domain…	2022
We determined the genotype and allele frequency of NOS3-786 T/C in a group of 60 male professional elite soccer players. Their results were compared with those of 100 world-class endurance athletes, 53 elite power athletes, and 100 sedentary, healthy men (controls) of the same Caucasian (Spanish) origin. There were significant differences in genotype frequencies between soccer players, controls, …	2012
The functional RR genotype of the alpha-actinin-3 (ACTN3) gene has been reported to be associated with elite sprint/power athlete status. Although large and rapidly increasing number of studies have investigated the associations between the ACTN3 genotypes and athletic performance in various sport disciplines, there is a lack of studies on the genetic predisposition in sport climbing, which was s…	2018
The proportion of the ACTN3 RR genotype is significantly higher in boulderers than in lead climbers and may be related to the specific type of predisposition to this subdiscipline.	2010
The purpose of this study was to assess the Record Power Profile (RPP) of cyclists, i.e., the relationship between different record Power Output (PO) and the corresponding durations through a whole race season. We hypothesized that PO of different effort durations could differ according to the cyclist's category and race performance profile. 17 cyclists (9 professionals and 8 elites) performed al…	2011
The authors compared ACTN3 R577X genotype and allele frequencies in the majority of all-time-best Spanish judo male athletes (n = 108) and 343 ethnically matched nonathletic men. No between-groups differences were found in allele (P = .077) or genotype distributions (P = .178). Thus, the R577X polymorphism was not significantly associated with the status of being an elite judo athlete, at least i…	2013
While research on applied sport psychology (ASP) has generally focused on the development and professional practice of its practitioners, less attention has been paid to the role of organizations. The aim of this article consisted of reflecting on the role of organizations on the development of ASP practitioners and the quality of their services. Using FEPSAC's position statement on the quality o…	2019
This study aimed to reveal the characteristics of multi-circuit brain synergy between elite tai chi chuan athletes in resting and exercise states and to provide neuroimaging evidence of improvements in brain function by motor skill training. Functional near-infrared spectroscopy (fNIRS) was used to compare the brain activity of professional tai chi chuan athletes (expert group) and beginners (nov…	2022
The current 'state of play' in supporting elite athlete mental health and wellbeing has centred mostly on building mental health literacy or awareness of the signs of mental ill-health amongst athletes. Such awareness is necessary, but not sufficient to address the varied mental health needs of elite athletes. We call for a new model of intervention and outline the backbone of a comprehensive men…	2019
Anthropometric characteristics, physical fitness and technical skills of under-19 (U19) soccer players were compared by competitive level (elite, n = 95; non-elite, n = 85) and playing position (goalkeeper, central defender, fullback, midfield, forward). Fitness tests included 5- and 30-m sprints, agility, squat jump (SJ) and countermovement jump (CMJ), strength and Yo-Yo intermittent endurance t…	2013
In recent years, heat stress has represented an increasing risk to players. Thus, studies involving outdoor sports and high temperatures have been conducted on athletes' performances. The purpose of this study was to investigate the effect of ambient temperature on the running dynamics of professional soccer players during a A season. Thirty matches were analyzed from 20 professional soccer playe…	2025
The current study aimed to quantify the match-play workload in elite male under 17 hurlers, measuring the differences between the first and second halves and between positions. Global positioning system (10-Hz) and heart rate monitors were used to collect data from 76 players during 18 matches. Players' total distance (TD), relative distance (RD), high-speed running (HSR), the number and length o…	2020
Athletes often report on heightened stress, higher disease susceptibility, and a deterioration in mood and performance throughout periods of high training load and competitions. This paper presents a single-case study combining different research approaches to monitor the dynamic, idiosyncratic responses to competitive stress in elite sports using the example of professional ballroom dancing. Thr…	2019
Bioelectrical impedance vector-analysis (BIVA) describes cell-mass, cell function and hydration status of an individual or a group. The goal of the present investigation was to provide bioelectrical impedance data for 525 male road cyclists (155 professionals, 79 elite, 59 elite-youth, and 232 amateurs) at the time of their optimal performance level. Data were plotted on the resistance-reactance …	2018
Although the potential link between running loads and soft-tissue injury is appealing, the evidence supporting or refuting this relationship in high-performance team sport athletes is nonexistent, with all published studies using subjective measures (e. g., ratings of perceived exertion) to quantify training loads. The purpose of this study was to investigate the risk of low-intensity (e. g., wal…	2012
The aim of this study was to determine the nature of the caddie's role in the decision-making, psychological conditioning and tournament preparation of elite-level golfers. Semi-structured interviews were conducted with 17 elite-level golfers (17-24 years; 15 males and 2 females) and 6 caddies (29-42 years; 6 males). Data were transcribed and subjected to thematic analysis techniques. Analysis pr…	2016
The aim of the current study was to analyse the distribution of kickouts and the effectiveness of kickouts in sub-elite Gaelic football. A total of 45 competitive sub-elite games from 2 seasons (2020 and 2021) were analysed. Video analysis software was used to code game videos to analyse performance indicators. It was found that 65% of kickouts were won by the team taking the kickout in the games…	2022
Background:This paper provides original insights into the knowledge, skills and behaviours of elite rugby union coaches. The purpose of this paper was to critically explore how elite, international rugby union coaches deal with the principal issues and dilemmas that arise within their coaching practice. More specifically, it examines the key characteristics of elite, international rugby coaches a…	2025
STUDY DESIGN: Case report. BACKGROUND: Acute injuries of the triceps surae and Achilles tendon are common in sports. Rupture of the plantaris tendon can be challenging to diagnose. There is limited evidence detailing the diagnosis, rehabilitation, and accelerated return to sport of elite professional basketball players who have sustained calf injuries. CASE DESCRIPTION: A 25-year-old male profess…	2018
The aim of this article was to quantify the distribution of training intensities and its effect on aerobic fitness in professional elite soccer players. Fourteen professional soccer players were observed during the pre-championship training period (6 weeks). Treadmill running speed and heart rates (HRs) at 2 and 4 mmol center dot L(-1) blood-lactate concentrations were assessed pre and posttraini…	2011
The present study aimed to evaluate, compare and relate load and training tiredness during a periodization cycle in basketball players. Eight professional male athletes aged 21.9 +/- 3.4 years, all of whom participated in the basketball championship, special division, took part in this study. The macrocycle analyzed encompassed 19 weeks divided into the following periods: Preparatory, Competitive…	2012
The aim of this case report was to evaluate the physical performance and capacity to return-to-elite competition of a male elite football player from the Spanish first division (LaLiga EA Sport (TM)) after the diagnosis of a Hodkin lymphoma (HL). A 28-years-old elite football player (height 178.9 cm; weight 72.3 kg; VO2max 57.0 mLkg-1min-1) for the Spanish first division participated in this stud…	2025
The aims of the study were to test: 1) whether the relative age effect (RAE) was prevalent in young (U12-U18) German male tennis players; 2) the potential influence of age and/or skill level on RAE and 3) whether maturity, anthropometric and fitness measures vary according to birth date distribution in elite youth tennis players. For the present study the following male populations were analysed:…	2015
We described the internal and external training loads (TLs) experienced by soccer players over a 4-week preseason, examined their effects on vertical jump (VJ) performance, and investigated the relationships between different TL variables. Eighteen professional soccer players performed 17 training sessions and 1 friendly-match (FM) over the preseason. The internal TL was obtained using the sessio…	2022
Purpose To compare technical and physiological responses between junior and professional female players during an incremental field test to exhaustion specific to tennis. Methods Twenty-seven female players (n = 14 and 13 for juniors and professionals, respectively) completed an incremental field test to exhaustion specific to tennis, which consisted of hitting alternatively forehand and backhand…	2018
This study investigated the relative importance of physiological, anthropometric, and skill qualities to team selection in professional rugby league. Eighty-six high performance rugby league players underwent measurements of anthropometric (height, body mass, sum of seven skinfolds), physiological (speed, change of direction speed, lower body muscular power, repeated-sprint ability, prolonged hig…	2011
Objectives. - ACE gene that codes for angiotensin converting enzyme (ACE) is characterised by the presence (insertion, I allele) or the absence (deletion, D allele) of a 287-bp fragment. The longer I allele initiates lower enzyme activity, and is associated with enhanced endurance performance. The shorter variant (D allele) is associated with higher ACE activity and increased angiotensin II level…	2013
The aim was to analyze the influence of competitive round on muscle strength, body-fluid balance, and renal function in elite badminton players during a real competition. Body mass, jump height during a countermovement jump, handgrip force, and urine samples were obtained from 13 elite badminton players (6 men and 7 women) before and after the 2nd-round and quarterfinal matches of the national Sp…	2014
We examined effects of a three-game, 1-week microcycle (G1, G2, G3) on recovery of performance and inflammatory responses in professional male footballers. Players were randomized into an experimental (EXP; N = 20) and a control group (CON; N = 20). Blood was drawn and repeated sprint ability (RSA), muscle soreness and knee range of motion (KJRM) were determined pre- and post-games and during rec…	2016
Pre-participation testing of ipsilateral and bilateral knee extensors and flexors strength ratios can contribute to an injury prevention program for judokas. Ipsilateral and bilateral strength ratios should be monitored at lower and higher angular isokinetic velocities. The association of pre-participation knee muscle strength status with lower limb injury occurrence was investigated. Knee extens…	2024
Perceptions of wellness are often used by athletes and coaches to assess adaptive responses to training. The purpose of this research was to describe how players were coping with the demands of elite level Australian football over a competitive season using subjective ratings of physical and psychological wellness and to assess the ecological validity of such a monitoring approach. Twenty-seven p…	2013
Athletes from many sports that are categorized by body mass tend to reduce it to fit in lower categories. Such reduction can compromise the athlete's performance and health. In order to determine the most appropriate category, the body composition is highly relevant, especially to avoid excessive reduction. Thus, this study analyzed the morphological profile of Brazilian Jiu-Jitsu elite athletes.…	2012
The use of stimulants as a treatment for attention-deficit/hyperactivity disorder (ADHD) among elite athletes is a controversial area with some arguing that stimulant use should not be permitted because it offers an advantage to athletes (fair play perspective). Guided by an integrated model of athletic performance, we address common concerns raised about stimulant use in sports from our perspect…	2018
Introduction The aim of the study was to investigate whether menstrual cycle phases influence the physical performance during soccer match-play. Methods Fifteen elite female soccer players, with physiologically normal menstrual cycles, competed in matches over a four-month period. Physical performance was assessed via GPS and expressed as meters per minute, and separated into four individualised …	2021
This study examined the relationship between coaches' perception of match performance and movement demands in Australian Football. Movement demands were collected from 21 professional players over 12 matches during one Australian Football League season, with 69 player files collected. Additionally, match events relative to playing time and distance covered, along with player physical characterist…	2012
Background Do coaches' leadership styles affect injury rates and the availability of players in professional football? Certain types of leadership behaviour may cause stress and have a negative impact on players' health and well-being. Aim To investigate the transformational leadership styles of head coaches in elite men's football and to evaluate the correlation between leadership styles, injury…	2018
This study aimed to examine the interchangeability of two external training load (ETL) monitoring methods: arbitrary vs. individualized speed zones. Thirteen male outfield players from a professional soccer team were monitored during training sessions using 10-Hz GPS units over an 8-week competitive period (n = 302 observations). Low-speed activities (LSA), moderate-speed running (MSR), high-spee…	2020
The lack of power experienced by medical professionals working in various sport settings has been consistently evidenced by sociologists researching the provision of medical care to athletes. In this paper, which focuses on the work of medical professionals within unregulated combat sports in England, we extend this discussion by focusing on the means by which such professionals attempt to (re)co…	2021
Objectives: This study examined distances covered at low (1-2 m s(-2)), moderate (2-3 m s(-2)) and high (>3 m s(-2)) acceleration (L-ACC, M-ACC and H-ACC respectively) and deceleration (L-DEC, M-DEC, and H-DEC respectively) during competitive football games. Temporal and transient patterns of acceleration and deceleration were also examined. Design: Observational, repeated measures. Methods: Thir…	2013
This study first investigated the importance of ball control and (self-reported) self-regulatory skills in achieving the elite level in basketball. The second aim was to gain insight into the development of, and association between ball control and (self-reported) self-regulatory skills that contribute to achieving the elite level, with taking into account positional differences. Talented male pl…	2018
Purpose: To describe the training intensity and load characteristics of professional cyclists using a 4-year retrospective analysis. Particularly, this study aimed to describe the differences in training characteristics between men and women professional cyclists. Method: For 4 consecutive years, training data were collected from 20 male and 10 female professional cyclists. From those training se…	2020
The aim of this investigation was to determine the position and duration specific activity of the most demanding passages of play in football players. Global positioning system data were collected from twenty-three football players across a competitive season. A total of 605 individual match files were analysed. Players were categorised based on positional groups; full-back (FB), central defender…	2018
The psychological wellbeing of professional athletes is an issue that is gaining increasing recognition. However, until recently there has been little empirical research conducted in this domain. To address this gap in the literature, fourteen professional male athletes from Australian Rules football, rugby league, rugby union and soccer participated in semi-structured interviews designed to iden…	2019
Purpose: To examine relationships among physical performance, workload, and injury risk in professional rugby league players. Methods: Maximal-effort (n = 112) and submaximal (n = 1084) running performances of 45 players were recorded from 1 club over 2 consecutive seasons. Poorer and better submaximal running performance was determined by higher and lower exercise heart rates, respectively. Expo…	2020
Australian Rules football comprises physical and skilled performance for more than 90 min of play. The cognitive and physiological fatigue experienced by participants during a match may reduce performance. Consequently, the length of time an athlete is on the field before being interchanged (known as a stint), is a key tactic which could maximize the skill and physical output of the Australian Ru…	2017
The aim of the current study was to investigate and compare coaches' and players' perceptions of training dose for a full competitive season. Methods: Session rating of perceived exertion (RPE), duration, and training load (session RPE x duration) of 33 professional soccer players (height 178.2 +/- 6.6 cm, weight 70.5 +/- 6.4 kg, percentage body fat 12.2 +/- 1.6) from an under-19 and under-17 (U1…	2014
The relative age effect associated with cut-off dates for hockey eligibility has been an ongoing debate in certain academic circles and in the popular media. The effect is primarily found in Canadian, where a disproportionate share of birthdays fall in the first three months of the year. But when the National Hockey League rosters of Canadian-born players are examined, the pattern is less pronoun…	2012
The sport of tennis involves unique nutritional demands for the physical and technical aspects of match play and training, as well as the nutritional challenges associated with extensive travel and a lengthy competition calendar. An expert group assembled by The International Tennis Federation, the Women's Tennis Association, and the Association of Tennis Professionals has produced a scientific r…	2025
Reference anthropometric and physical performance qualities can improve understanding of sporting needs and streamline preparation and rehabilitation programs. However, these data and their relationships with competitive success are absent in rodeo athletes. We hypothesized that riding performance would be most correlated with hip adductor, neck, and grip strength, whereas jump, reactive strength…	2023
In order to determine whether small-sided game ( SSG) locomotor performance can serve as a fitness indicator, we ( 1) compared 6- a- side ( 6v6) SSG- intensity of players varying in fitness and skill, ( 2) examined the relationship of the 6v6- SSG and Yo- Yo IR2 and ( 3) assessed the reliability of the 6v6SSG. Thirty-three professional senior, 30 professional youth, 62 amateur and 16 professional…	2016
BACKGROUND: The SARS-CoV-2 agent initiated a global pandemic. The initial response to the pandemic was severe disruption to the public and private sector including sports. The resultant was that soccer clubs had to prescribe that the players trained in isolation for a prolonged period of time in an attempt to maintain fitness. The aim of the present study was to evaluate the impact of a 10-week p…	2023
Purpose: The International Olympic Committee expert group on pregnancy has identified a paucity of information regarding training and performance in truly elite athletes. Thus, the purpose of this study was to quantify elite runners' training volume throughout pregnancy and postpartum competition performance outcomes. Methods: Forty-two elite (>50% competed at the World Championships/Olympic) mid…	2023
Five coaches working at the highest level of their respective sport in Denmark participated in a five-session compassion-based intervention. The intervention aimed to enhance the high-performance coaches (HPCs) understanding of compassion principles, develop their ability to act compassionately, and strengthen their role as compassionate role models. Utilizing a single-case mixed methods design w…	2025
Relative Age Effect (RAE) is the breakdown by both age grouping and dates of birth of athletes. In the past 20 years the existence of this effect has been shown with higher or smaller impact in multiple sports, including soccer. The purpose of this study was to identify the existence of RAE in European soccer players. The sample included 841 elite soccer players who were participants in the UEFA …	2015
BACKGROUND: The link between asymmetries and swimming performance has been highlighted. Propulsion asymmetries may also increase injury rates. Aim of the present study was to assess upper limb asymmetries in the front crawl stroke of elite and youth competitive male and female swimmers.METHODS: Participants were 20 competitive swimmers (10 male and 10 female) of elite (G1) and youth categories (G…	2023
In this article, we present and examine the case of one elite athlete 28-year old Mark (pseudonym), who during a 10-month lead-up to the 2016 Rio OG qualification deadline, aimed to achieve his NGB/NOC's qualification standards, but sustained several injuries and was forced to give up his qualification attempt. Adopting a socio-narratological framework, we aim to understand how Mark storied the q…	2019
The aims were to I. assess the differences in unforced errors between men's and women's professional padel players, II. assess the differences in unforced errors between winners and losers of the set in professional padel players, III. analyse the evolution of unforced errors in professional padel. To do this, the unforced errors (which are provided by World Padel Tour (WPT)) were collected from …	2024
There is a growing need to understand the association and interaction of psychological factors with an athlete's competitive standard and mental well-being. John Henryism is defined as a coping mechanism that involves the expenditure of extreme efforts in response to prolonged exposure to psychosocial and environmental stressors. The aim of this study was to investigate whether John Henryism, fea…	2024
Return positioning is a critical yet understudied tactical element in elite men's doubles tennis. This study analysed 21,881 Hawk-Eye tracked returns from 101 professional matches to identify distinct return depth patterns, compare associated serve characteristics, and develop predictive models. K-Means clustering revealed Short (approx. 11.1 m from net) and Deep (approx. 12.5 m) return clusters …	2025
Objectives: Self-regulated learning (SRL) likely plays a crucial role in expert development by helping individuals optimize their practice (Zimmerman, 2006). However, limited sport studies have examined expert/novice differences in SRL, and almost none have used a self-report SRL measure. Therefore, the purpose of this study was to examine SRL differences in three progressively skilled athletic g…	2017
There were two aims of this study: first, to investigate physical fitness and match performance differences between under-16 (U16) and under-18 (U18) female basketball players, and second, to evaluate the relationship between physical fitness and game-related performances. Twenty-three young, female, elite Spanish basketball players (16.2 - 1.2 years) participated in the study. The sample was div…	2016
To examine training load and official match locomotor demands of top-class soccer players during a full competitive season and to evaluate their association. Twenty-five top-class soccer players competing in UEFA international competitions were included. The season was divided into 2 different categories: 2 matches (M2) or 3 matches (M3) in 8 days. Starters and nonstarters were classified. Total …	2025
Playing hurt is a widespread phenomenon in elite sports that often goes along with using painkillers, disregarding medical guidelines, and hiding pain from coaches, teammates and medical staff. This paper theoretically conceptualizes the phenomenon of playing hurt as a sport-specific sickness presenteeism problem. To empirically analyse the willingness to play hurt, we refer to survey data from 7…	2018
The immigration of professional athletes hides several realities of discrimination. Often, the high salaries associated with these athletes help hide many discriminatory practices that still occur even at the highest competitive level. We looked at the reality of professional goalkeepers in the main OECD football leagues (specifically, the six main leagues in Europe), over more than 10 seasons. U…	2025
The purpose of this study was to explore the processes associated with successful on-court movement in professional tennis. To date, research has only provided generalised insight into the physical demands of tennis movement and the requisite physical skills. Data were collected through semi-structured interviews with 15 international tennis and/or strength and conditioning coaches involved in th…	2019
After highly publicized stories of student-athletes' struggles with mental health, the spotlight on mental health and wellbeing in this special issue coincides with a broader growing concern for the long-term impact of competitive sport participation on student-athlete health and wellness. The end of a competitive sport career represents a potentially vulnerable life transition. As demonstrated i…	2023
We tested the hypothesis that maximal oxygen uptake and ventilatory threshold (VT), and their respective speeds (S-Vo2max and S-VT) could discriminate the competitive level of futsal players. The outfield players of a high-level Brazilian professional futsal team (N = 9; age 22.6 +/- 4.2 years; body mass 70.6 +/- 6.4 kg; height 174.3 +/- 6.0 cm), and a semiprofessional team (N = 11; age 17.2 +/- …	2013
During professional shooting tournaments, which typically last multiple hours, athletes must stay focused at all times in order to perform at their highest levels. Sustaining attention over extended periods of time relies on selfcontrol. Crucially, perceived state self-control strength appears to wane as a function of task duration, which ultimately can impair shooting performance. In the present…	2021
Scholars have argued that mental toughness is a term that represents hypermasculine ideals. This hyper -masculinity ideal could be considered relevant in the sport of Australian rules football, which has been played, at the professional level, by male athletes for the majority of its existence. Given the rising popularity of the Australian Football League Women's (AFLW), the present research soug…	2023
Organizational stressors may be important factors influencing athletes' sport experiences. In this study, we examined organizational stressors as background variables (Gump & Matthews, 1999) that may impact athletes' perceptions of support and appraisals of competitive stressors. Perceptions of available esteem support, organizational stressors, competitive appraisals, and performance satisfactio…	2019
The purpose of this study was to determine the physical demands and match-induced impairments in physical performance in male elite Team Handball (TH) players in relation to playing position. Male elite TH field players were closely observed during 6 competitive seasons. Each player (wing players: WP, pivots: PV, backcourt players: BP) was evaluated during match-play using video recording and sub…	2013
The experience and skill of prospective Olympic athletes make them a potentially valuable resource to better understand goal effectiveness. Therefore, the purpose of this exploratory study was to examine the nature of perceived goal effectiveness within an elite athlete sample. Participants were 338 athletes (M age = 24.6 years; SD = 6.9 years) from 12 sports who completed an extensive goal-setti…	2010
The objective was to study game demands in competitive ultimate Frisbee by performing match analysis during a game. Thirteen moderately trained (Yo-Yo intermittent recovery test levels 1 and 2 [Yo-Yo IR1 and IR2] performance: 1790 +/- 382 m and 657 +/- 225 m, respectively) competitive male ultimate Frisbee athletes played a game in which activity profile using Global Positioning System (GPS) tech…	2015
The aim of the present study was to investigate the occurrence of Repeated High-Acceleration Ability (RHAA) bouts in elite youth football games using 10-Hz GPS devices and two relative thresholds derived from players' actual maximal acceleration. Thirty-six outfield soccer players (age 14.9 +/- 0.6 years) participated in the study. Players wore 10-Hz GPS units during 41 official games. High accel…	2018
Talent systems in soccer aim to identify and recruit the most promising players, ideally during early childhood. Compared to non-recruited players, recruited players are typically provided with higher-quality coaching and training facilities, which are assumed to accelerate their skill development. As a result, future elite players are expected to emerge from this group of early recruits in a sin…	2025
No previous study has examined the reliability of competitive performance in a subjective (i.e., externally judged) sport such as surfboard riding (i.e., surfing). This reliability is important for the athletes' competitive success prospects and for their support crew interested in strategies or factors that might influence performance. We have therefore determined the typical variation in compet…	2010
The purpose of this study was to explore professional tennis coaches' perspectives of their unique coaching context, including how this context influenced their coaching practices. Five professional tennis coaches, all of whom were coaching a top 20 ranked male player at the time of the study, participated in individual semi-structured interviews. On average, the coaches in this study had more th…	2025
Purpose: To determine the sensitivity of a range of potential fatigue measures to daily training load accumulated over the previous 2, 3, and 4 d during a short in-season competitive period in elite senior soccer players (N = 10). Methods: Total high-speed-running distance, perceived ratings of wellness (fatigue, muscle soreness, sleep quality), countermovement-jump height (CMJ), submaximal heart…	2017
The captain is perceived to be an important member of the leadership structure within teams across many professional sports. However, while there is a general acceptance that this is the case, there is very little research exploring the role and associated demands at an elite level. As a result, the aim of this study was to explore the captaincy experiences of elite professional rugby union capta…	2017
Oral health is increasingly recognized as an important factor influencing athletic performance and overall quality of life; however, limited data are available on elite football players in Asia. This cross-sectional clinical study evaluated the oral health status of professional players participating in the Asian Football Cup held in Qatar between January and February 2023. Three calibrated denti…	2025
Performance analysis during match play is vital for the long-term development of tennis players. The primary goal of this study was to establish the differences between junior and entry professional tennis player's selected performance indicators in five-game situations. Data were collected using the Sagit/Tennis tracking system during six junior and four professional tennis matches. Eight boys p…	2021
Purpose: The present study investigated the effects of a 10-week preparatory training period on biomarkers and jumping performance and associations of changes in biomarkers, load, and jumping performance from the beginning (PRE) to the end of the preparatory period (POST) in elite handball players. Methods: Seventeen elite handball players competing in the first Slovenian men's League were recrui…	2024
Objective: To examining the relationship between hip adductor strength and groin injury incidence during the competitive season of professional football teams. Design: Prospective Cohort study. Setting: Controlled laboratory environment. Participants: Seventy-one players volunteered to participate. Main outcome measures: In the pre-season, maximal hip adductor strength was measured by means of th…	2019
Objectives: Successes of the professional athlete as individuals and team, across codes of football are contingent upon performance measures. The aim of the study was to examine associations between comfort and performance. Design: Prospective measures of lower limb comfort and coach rating performance criterion. Comfort and performance associations were described using Pearson's correlation coef…	2012
BackgroundIn recent years, the length of elite sporting competitions has raised concerns regarding player well-being, highlighting a need to review current match calendars. Therefore, this study aimed to explore the perceptions of elite National Rugby League (NRL) players and staff on the annual training and competition calendar from a player workload and well-being perspective.MethodsThis study …	2023
Objectives different active and passive post-exercise recovery techniques such as massage, foam rolling, stretching or ice baths among others, are used by elite athletes to promote effective physiological, physical, and mental restoration. However, limited research is available investigating the use of recovery strategies in professional soccer. As such, we aimed to explore and describe the use o…	2021
Mental health issues are common in Gaelic footballers, with injury significantly increasing the risk of experiencing symptoms of a common mental disorder. However, professional help-seeking is not common in athletes, with a preference for informal help sources who may be untrained and inexperienced to provide help and support. Participation at the sub-elite, or club, level represents the broadest…	2025
Objectives: To examine the within- and between-player variability of physical performance and player match loads in professional rugby union. Design: A single cohort, observational study. Methods: Physical match performance data were collected from 28 male, professional, English Championship players over 15 competitive matches. Using microsensors, the variables selected for analysis were total di…	2016
The primary aim of this study was to examine the differences in change of direction (COD) deficit between elite futsal, soccer, handball, and rugby players. A secondary aim was to compare the performance in both COD and linear speed tests among these athletes. One-hundred sixty-one elite male players from 4 team sports performed a 20-m linear sprint speed and a Zigzag COD speed test. The COD defi…	2022
Objective: The main objective of the study was to examine the relation of different biological markers to a variety of pleasant and unpleasant psychobiosocial (PBS) states in response to precompetitive stress in sport. Design: A longitudinal design was adopted to assess biological markers and PBS states before several games. Method: A whole team of high-level professional basketball players (9 me…	2012
We tested the predictive validity of the recently validated three-dimensional model of performance anxiety (Chang, Hardy, & Markland, 2009) with elite tae-kwon-do competitors (N = 99). This conceptual framework emphasized the adaptive potential of anxiety by including a regulatory dimension (reflected by perceived control) along with the intensity-oriented dimensions of cognitive and physiologica…	2011
Thus far, genetic studies of the renin-angiotensin system (RAS) with respect to athletic performance or athlete status have mainly focused on the angiotensin-converting enzyme gene and its insertion/deletion polymorphism. The aim of this study was to investigate the functional rs699 (M235T) polymorphism in angiotensinogen (AGT), the second most important gene of the RAS, for association with athl…	2013
Introduction: The focus of attention in high-performance athlete injuries tends to be on physical recovery, neglecting psychological factors and their practical social impacts on the rehabilitation of the injured athlete. In this phase, giving attention to the importance of athletes' thoughts, emotions, and motivation can speed up the biopsychosocial rehabilitation process. Objective: To analyze …	2023
Coaching is a critical factor in the development, training and success of athletes, yet coaching of athletes with disability is significantly underrepresented in the research literature. This research explored the education, training and professional development experiences of coaches of elite athletes with disability. Semi-structured interviews were held with 12 coaches of elite athletes from sp…	2018
There is little information describing the match running demands of elite-level Australian Rules Football (AF). The aims of this study were to examine: (1) match running demands; and (2) the influence of periods of increased physical activity on subsequent running performance in the Australian Football League. Time-motion analyses were performed 1-9 times per player from 16 professional AF player…	2010
Research questionWhat are the motives and barriers to climate activism for elite and professional athletes? How do these change over time?Research methodsSemi-structured interviews were conducted with 27 elite (Olympic-level) and professional (paid) athletes from 7 countries and 15 sport who are climate activists. Over a three-year period (2021-2023), each athlete participated in 1-4 interviews.R…	2025
Objectives: We examined differences in the development pathways of elite youth soccer players in England who progressed to professional status in adulthood compared to those who did not. Design: Comparative research design. Method: Participants were elite youth soccer players (n = 32, 15 years of age). They completed the Participation History Questionnaire (PHQ: Ford, Low, McRobert, & Williams, 2…	2012
Objectives: Poor adherence to nutritional guidance by athletes may compromise their health and performance. Enhancing adherence is therefore an important performance and welfare strategy. The aim of this study was to qualitatively explore the barriers and enablers of elite athletes' adherence to nutritional guidelines. Design: Underpinned by our constructionist epistemological position and our re…	2021
Research Question: Women athletes in elite leagues are increasingly viewed as professional, but often this label is aspirational and does not reflect their experience. They are rarely provided with professional working conditions, which creates barriers to becoming elite, fulltime athletes. This research aimed to explore the barriers faced by Australian women basketballers at the elite and sub-el…	2024
The development of specific and individualized training programs is a possible way to improve athletic performance and minimize injuries in professional athletes. The information regarding the sport's physical demands and the athletes' physical profile have been, so far, considered as exhaustive for the design of effective training programs. However, it is currently emerging that the genetic prof…	2020
Italy was one of the most impacted countries by the COVID-19 crisis, with detrimental effects on the world of sports. In this exploratory study, we examined Italian athletes' perceived stress and functional/dysfunctional psychobiosocial states during the COVID-19 crisis, comparing current assessment scores with data collected prior to the pandemic. Differences by gender, sport (i.e., individual v…	2022
Background: There is a lack of epidemiological data comparing the characteristics of injuries sustained during basketball matches vs. training taking into account incidence, type of injury, body location and risk factors associated with the development of the injury. Purpose: The main aim of the present study was to analyze the incidence and characteristics of training vs. competition injuries su…	2023
Research has shown that talented athletes outscore their mainstream peers on the basis of self-regulation. Although valuable, this does not tell us more about the distinction between good athletes and the best, which is a prerequisite in talent development. Therefore, we examined the self-regulatory skills of 222 male and female talented athletes aged 12-16 years as a function of competitive spor…	2010
Elite football academies depend on multi-disciplinary teams (MDTs) to facilitate player development, yet the cultural sensitivities and operational challenges faced by these teams remain inadequately explored. This study presents a rigorous ethnographic investigation into the lived experiences of MDT staff within an English Premier League Category One academy, providing novel insights into the co…	2025
Objectives: It is not known if the activity profile of elite Australian football players changes across two levels of competition. The aims of this study were therefore to: (1) classify the activity profile of elite and sub-elite Australian football for players from one elite Australian football club; and (2) compare the activity profile of elite footballers across both elite and sub-elite compet…	2013
Supporting high-level performance is increasingly seen as a team game, reflected in the growth in support services. Coaches and management must work effectively with various practitioners to deliver the required support to athletes. To date, how coaches experience these support teams has yet to be explored. Accordingly, we utilized a qualitative research design with semistructured interviews to e…	2024
This study aimed to assess the thermoregulatory responses to elite professional big-boat yacht racing, according to crew position and upwind and downwind sailing. Intestinal (T-core) and skin temperature, fluid balance and regional sweat compositions were measured in two America's Cup crews (n=32) during 100 min of racing. The environmental conditions were as follows: 32 degrees C, 52% RH and 5 m…	2010
The aim of this study was to make a comprehensive gathering of consecutive detailed blood samples from professional soccer players and to analyze different blood parameters in relation to seasonal changes in training and match exposure. Blood samples were collected 5 times during a 6-month period and analyzed for 37 variables in 27 professional soccer players from the best Danish league. Addition…	2013
The aim of this study was to compare the anthropometric characteristics and physical capacities (vertical jumping, speed, agility, and endurance abilities) among different age categories of Brazilian rugby players from the same high-level club and to compare their respective data with those obtained from the national team players. Eighty-eight men Brazilian rugby players from 4 different age cate…	2016
The study was designed to determine the values of selected somatic characteristics, body proportions, and the somatotype of elite bouldering climbers in Poland and to establish the relationships between the values of the somatic characteristics and climber's performance in bouldering. The study was conducted in a group of elite sport climbers (n = 10) who were ranked by the Polish Mountaineering …	2017
There is growing body of literature that indicates that elite sport organisations are a volatile professional domain characterised by high levels of intentional change and widespread precarity for employees. Working within an interpretivist paradigm, and using a semi-structured interview guide, we conducted interviews with 12 (6 Male, 6 Female) Sport Psychology Professionals (SPPs) who had experi…	2025
We examined proactive (early restraint in preparation for stopping) and reactive (late correction to stop ongoing action) motor response inhibition in two groups of participants: professional athletes (n=28) and nonathletes (n=25). We recruited the elite athletes from Belgian national taekwondo and fencing teams. We estimated proactive and reactive inhibition with a modified version of the stop-s…	2018
BACKGROUND: The use of neurofeedback is growing rapidly in sport psychology. The aim of this study was to investigate the effect of one session of neurofeedback training on self-talk and motor performance of elite and non elite volleyball players. METHODS: The subjects were 15 male elite volleyball players and 15 nun-elite volleyball players. The research was conducted in three phases: pre-test, …	2017
Introduction. -Ju-jitsu is a combat sport that combines techniques of both karate and judo. Tournaments are organized in six weight categories. Identification and classification of somatic build in top contestants practicing ju-jitsu is important for establishment of a model of champion for this discipline of professional sport. There is also no evaluation of the relationships between the sports …	2010
BACKGROUND: Team handball is a dynamic sport game that is played professionally in numerous countries. However, knowledge about training and competition is based mostly on practical experience due to limited scientific studies. Consequently, the aims of our study were to compare specific physiological and biomechanical performance in elite, sub-elite and in non-elite male team handball players. M…	2018
Talent identification at a young age is deemed essential for many national sporting organisations to increase the chances of success for their players on the international stage. Talent identification methods can be imprecise and national tennis associations and coaches often identify talent based on performances at youth tournaments and junior rankings. However, not much is known about the relat…	2012
BACKGROUND: There are many sport-specific factors in daily sport/competition environment that may negatively affect athletes and cause athletic shame or guilt linked with mental health problems. The aim of the present study was to establish psychometric data for the Turkish version of the Athletic Perceptions of Performance Scale (APPS-Tr) and evaluate correlates of athletic shame and guilt among…	2025
Objectives We investigated medical staff interpretations and descriptions of internal communication quality in elite football teams to determine whether internal communication was correlated with injuries and/or player availability at training and matches. Methods Medical staff from 36 elite football clubs across 17 European countries produced 77 reports at four postseason meetings to provide the…	2019
Context: Injury surveillance and training load monitoring are both essential for the development of preventative strategies for gradual-onset musculoskeletal injuries in elite sport. Our aim was to survey health professionals working with elite tennis players on whether and how they monitor injuries and training load. Design: A cross-sectional multinational online open-survey. Methods: The survey…	2023
Background The influence of injuries on team performance in football has only been scarcely investigated. Aim To study the association between injury rates and team performance in the domestic league play, and in European cups, in male professional football. Methods 24 football teams from nine European countries were followed prospectively for 11 seasons (2001-2012), including 155 team-seasons. I…	2013
This study aimed to determine differences in the incidence of non-contact injury in professional women football players with different starting statuses. Data from 37 women (age: 28.5 +/- 3.9 years; body mass: 62.3 +/- 5.2 kg; height: 169.8 +/- 4.7 cm) from a professional football team (Professional Women's Football League from Spain) were prospectively collected during two consecutive seasons. P…	2025
Elite athletes train and compete within high-performance sport environments that significantly influence their performance, development, and well-being. Within an enormous portfolio of tasks, a key role of a coach, therefore, is that of an 'architect' who designs, builds, and maintains successful high-performance environments. To understand this role in more depth, we conducted four case studies …	2025
The aim of the current study was to examine match performance of elite goalkeepers considering three situational variables (opposition, outcome and location). Match performance statistics of 46 goalkeepers who played 744 full matches during season 2012-13 in the Spanish First Division Professional Football League were analyzed. Results indicated that there were only three performance indicators (…	2015
Objectives Golf is a popular sport played by an estimated 57 million people. Previous studies on wrist injuries in elite golfers have been of simple design and have demonstrated such injuries to be frequent, although no studies report the incidence, variety, severity or impact on the activity of wrist injuries in detail. This prospective cross-sectional study assesses these factors in a cohort of…	2013
Objectives: The XXI Century Academy was a 6-year state-initiated intervention program that served as an alternative to basketball clubs for players in the u-14 and u-18 age groups in Spain, under guidelines established by the Spanish Basketball Federation. It was an important and unique project on talent development in basketball. To the best of the authors' knowledge, no evidence has been report…	2016
Background: Rowing is a whole-body sport characterized by high-intensity efforts that require simultaneous aerobic and anaerobic energy provision. Although endurance physiology is well documented, the acute systemic responses to competitive rowing remain insufficiently understood. The present study examined endocrine stress responses, leukocyte redistribution, and muscle damage dynamics following…	2025
The present study strived to gain a more profound understanding of the distinctions in development between swimmers who are considered to be on track to the senior elite level compared to those who are not. Longitudinal data of 29 talented sprint and middle-distance swimmers (12 males; 17 females) on season best performances (season best times) and underlying performance characteristics (anthropo…	2023
In the literature on Dual Careers (DC) there has been an ongoing debate on whether there is a trade-off between being an elite athlete and achieving academically. Is the time needed to compete at the highest level a barrier to academic achievement? Or can knowledge and expertise obtained from an elite sporting career be transferred into academic performance? In this paper, we aim to answer these …	2022
The purpose of this study was to explore the sources of stress reported by professional jockeys. In total, 15 jockeys participated in semistructured interviews that included apprentice, conditional, and senior jockeys. Reflexive thematic analysis was used to analyze qualitative data that included inductive and deductive approaches. Jockeys reported a wide range of stress sources. Four core themes…	2021
BACKGROUND: Literature suggests that dietary intake of elite athletes may differ between training and competition days. In addition, despite the importance of nutrition in sports and the popularity of basketball, studies on the diet of basketball players are scarce. Therefore, the aim of the present study was to assess dietary intake and diet quality in training and competition days in a team of …	2017
The purpose of this cross-sectional study was to compare the prevalence of low back pain (LBP) among female elite football and handball players to a matched non-professional active control group. The participants were requested to answer a questionnaire based on standardized Nordic questionnaires for musculoskeletal symptoms to assess the prevalence of LBP. Included participants were elite female…	2015
Background: Anterior cruciate ligament (ACL) injury among professional footballers represents a career-threatening injury with a high burden for athletes and teams. Debated issues in professional footballers after ACL reconstruction (ACLR) include time to return to play (RTP), level of play after surgery, and incidence and timing of sustaining a second ACL injury. Purposes: To analyze RTP and per…	2025
This study was designed to investigate and compare the effects of game profile-based training (GPBT) and small-sided game (SSG) training on physical performances of elite youth soccer players during the in-season period. Twenty young soccer players (18.6 +/- 0.6) were randomly assigned to either GPBT or SSG protocols performed twice a week for 8 weeks. The GPBT consisted of 2 sets of 6-10 minutes…	2021
The purpose of this study was to examine the effectiveness of maximal and rapid isometric torque characteristics of the posterior muscles of the hip and thigh and lower-body power to discriminate between professional status in full-time and part-time professional soccer referees. Seven full-time (mean +/- SE: age = 36 +/- 2 years; mass = 82 +/- 4 kg; and height = 179 +/- 3 cm) and 9 part-time (ag…	2014
The ability to accurately project (e.g. throw, kick, hit) an object at high speed is a uniquely human skill, and this ability has become a critical feature of many competitive sports. Nonetheless, in some sports, the target or end-point for a projected object is often not reached because an opponent intercepts or returns the object; thus, a player cannot use object landing location information to…	2020
Given the importance of the lower-limb strength and strength balance in soccer players and its relationship with injury prevention and performance, the present study compared quadriceps and hamstrings strength, the conventional (H-conc:Q(conc)), functional (H-ece:Q(conc)) hamstrings-to-quadriceps ratio and inter-limb strength asymmetry in professional, elite academy and amateur male soccer player…	2021
Our purpose in this study was to investigate the relationship between self-efficacy, fear of failure, competitive state anxiety, and flow among elite golfers. We surveyed 375 elite golfers (N = 375; male = 187, female = 188) who were registered with the Korean Sports and Olympic Committee, and we analyzed their survey responses using descriptive statistics, confirmatory factor analysis, correlati…	2024
Purpose: To describe the repeated-high-intensity activity and internal training load of rugby sevens players during international matches and to compare the differences between the 1st and 2nd halves. Methods: Twelve international-level male rugby sevens players were monitored during international competitive matches (n = 30 match files) using global positioning system technology and heart-rate m…	2016
Purpose: Player monitoring in elite sport settings is becoming increasingly important. Questionnaire-based methods and bio-markers such as circulating, cell-free DNA (cfDNA) are suggested for load monitoring. cfDNA concentrations were shown to increase depending on total distance covered in football and were associated with overtraining in weight lifters. Thus, the objective of this study was to …	2019
An examination of high-performance development studies reveals that a growing amount of research points to a divergence of elite sport policies among different sports or nations. At a sport-specific level, previous studies have identified crucial organisational resources within clubs, leagues or sports, but there is no method to evaluate countries' organisational capacity. Inspired by economic me…	2016
Athletes frequently have to adapt their skills to fast changes of play, often requiring the flexible execution of a particular movement skill with either hand. To assess the influence of sport-specific expertise and extensive sport training on human laterality, a video analysis of regular basketball games was performed for professional, semi-professional, and amateur players to investigate how no…	2012
BACKGROUND: The purpose of this study was to investigate the effects of increased training volume during a 10-day training camp on competitive performance and internal training load (ITL). In addition, coach and swimmer rating of perceived exertion (RPE) for each session was compared. METHODS: Ten national level swimmers (gender: 4 males and 6 females:. age: 15 +/- 1 years:. height: 170.5 +/- 6.4…	2018
	2021
Objectives:The aims of this study were (1) to quantify and compare the load of a professional football team's training days and matches and (2) to compare training of nonstarters the day after the match with regular training of starters and nonstarters. Methods:On-field training load during in-season training days (categorized as days before match day, i.e., MD minus) and 3 friendly matches were …	2017
The purpose of this study was to compare the game movement demands between professional club and senior international rugby union players. Data were obtained from 188 players from 4 professional club teams (Rabo Direct Pro12) and the affiliated international team during the 2014-15 season. Players were tracked by global positioning system (GPS) sampled at 10Hz and were categorized into 6 differen…	2019
Digit ratio (2D:4D; a putative correlate of prenatal testosterone) has been reported to be negatively associated with aggression in non-sporting and sporting populations. 2D:4D has previously been suggested to be a potential biomarker for successful competitive performance within football, rugby, athletics, skiing, and gym-based exercises. However, to date no study has attempted to investigate pr…	2017
This study assessed the interchangeability of the 10-Hz Polar and Catapult GPS during competitive matches. The agreement between data from both GPS units worn simultaneously and processed with the manufacturer's individual GPS-filtered software was also assessed. Thirty players competing in the Currie Cup first division competition were monitored using two different tracking systems across six ma…	2025
Previous research has quantified the peak movement demands of elite rugby league match-play, but the peak accelerometer load or the semi-professional peak demands remain unknown. The aim of this research was to determine the peak movement demands of professional and semi-professional rugby league competition. Wearable microtechnology devices tracked the physical activity profiles of players durin…	2019
The concept of multidimensional talent modelling offers a recent attempt to objectively identify sporting talent in adolescents, of which game specific skill assessment has become a significant dimension. Previous studies have used closed skill testing to assess 'open' skills in youth football players, often finding such measures to discriminate between elite and sub-elite groups. The current stu…	2010
Aims This study reports the multi-year periodised international competition engagement of elite top 100 [T100] and 250 [T250] female tennis players during their youth. Methods Tournament data was analysed for 258 female players from 13 to 18 years of age. Players were categorised into groups based on peak professional ranking of T100 or T250. 'Fast' or 'slow' achieving T100 players were further c…	2024
The current observational study quantified players' activity profiles during a major international female field hockey tournament and determined whether an association exists between well-being measures and running performance within elite female hockey players. Elite female field hockey players (23 +/- 3 years; 162.6 +/- 13 cm; and 66 +/- 6 kg) participated in the study. Participants running per…	2020
This study examined the (a) differences in the activity demands of official basketball games between different competitive levels (from elite to amateur levels) among a large cohort of adult male players and (b) match-to-match variations of basketball physical demands. Video based time-motion analysis (TMA) was performed to assess the players' physical activity among 136 players. Match-to-match v…	2020
This research aimed to examine differences in match-play running performance between elite and sub-elite Gaelic football players. Global Positioning System devices were used to record the match-play running performance of sub-elite and elite players during the 2018 and 2019 seasons, respectively. In total, 783 samples were collected from 31 sub-elite and 30 elite players, from 1 elite and 1 sub-e…	2024
The purpose of the present study was to design, implement, and evaluate the delivery and utility of a multicomponent online intervention that aimed to protect and promote the well-being of competitive and high-performance swimmers. Utilizing an action research methodology, the current study evaluated the delivery and utility of an intervention comprising six online workshops that were tailored to…	2025
Objective This study examined the role of physical qualities and physical match performances in distinguishing between elite performance levels in women's football. Methods Over a two-season period (2016-2017), a league-wide study was conducted in which physical qualities and match external loads were collected in all players (n = 220) competing in the National Women's Soccer League (NWSL) in the…	2020
The purpose of this study was to investigate elite masters cyclists' involvement in competitive sport. Using a descriptive, qualitative approach, the researchers interviewed ten elite-level masters cyclists. Data analysis revealed the following salient themes relevant to participants' experiences: (a) athletic identity, (b) motivational factors, and (c) life balance. These findings suggest that p…	2016
PurposeIn recent years, anterior cruciate ligament (ACL) injuries have been frequently observed in ski jumping. However, available data in this discipline are very scarce. Therefore, the purpose of this study was to investigate whether an ACL injury in elite-level ski jumping limits the performance level after ACL reconstruction (ACLR).MethodsBoth male and female elite-level ski jumpers from five…	2024
Background: Ulnar collateral ligament (UCL) injury is a well-described etiology of pain and decreased performance for the overhead athlete. Despite a growing volume of literature regarding the treatment of these injuries for overhead athletes, there is a paucity of such data regarding stickhandling collision sport athletes, such as ice hockey players. Purpose/Hypothesis: The purpose of this study…	2018
Using a person-centered approach, the present study aimed to investigate the coping profiles of adolescent football players involved in elite football training centers. The purposes were to (1) identify coping profiles based on the reported use of multiple coping strategies in response to competitive stress, (2) explore whether emotional competencies and psychological need satisfaction would pred…	2024
The increase in the economic value of soccer occurred in parallel with an increase in competing demands. Therefore, clubs and federations evolved to greater specialization (e.g., state-of-the-art facilities and high-profile expertise staff) to support players' performance and health. Currently, player preparation is far from exclusively club or national team centered, and the lack of control in e…	2023
Objectives To develop an assessment and recognition tool to identify elite athletes at risk for mental health symptoms and disorders. Methods We conducted narrative and systematic reviews about mental health symptoms and disorders in active and former elite athletes. The views of active and former elite athletes (N=360) on mental health symptoms in elite sports were retrieved through an electroni…	2021
Comprehensive investigations into the mortality outcomes of elite athletes can assist in decoding risk factors for premature mortality and provide avenues for exploring human health through engagement in sport. As such, the purpose of this study was to comprehensively examine lifespan trends of athletes from the 4 major sports in North America: Major League Baseball (MLB), National Basketball Ass…	2018
We aimed to assess the associations between physical activities of reference teams or the differences with their opponents, and the goals scored in professional soccer. Total distance (TD), distance >20 km/h (VHS) and goals scored during matches of the Serie-A by two Best and two Worst Teams and by their opponents were collected. Odds ratio (OR) of scoring goals when high or low levels of running…	2025
For many high-performance athletes, competing in the Olympic Games is a major goal. Achieving this goal requires more than ever substantial investments of time and personal resources towards the sports career over several years. Thus, some athletes neglect other areas of life (e.g. education), which can pose a problem for the time after high-performance sport, while other athletes pursue a dual c…	2022
Public accounts about world-class athletes, musicians, and mathematicians often include notions of the highly talented child that then develops into a successful performer in a more or less straightforward manner. However, a large corpus of scientific literature indicates that talent development trajectories are highly diverse and idiosyncratic. Analysing the experiences of the high-achieving ind…	2022
BACKGROUND: To facilitate decision making regarding a patient's return to sport, a standardized and easy-to-use test battery including seven functional tests is proposed to objectively evaluate knee function after anterior cruciate ligament reconstruction. So far, no sports-specific normative data exist. The purpose of this study was to evaluate the utility of a test battery in the setting of a p…	2017
Objective: The objective of this study was to examine the predictive ability of perceived talent development environment (TOE) on the well-being of youth elite football players. Design: A field-based longitudinal design was employed. Method: The participants were 195 Swedish youth elite football players between 13 and 16 years of age enrolled at Swedish football academies. The players responded t…	2015
The continuing revelations of performance-enhancing drug (PED) use by high-profile athletes have forced many to question the collective portrayal of elite athletes. Professional cyclists must confront a suspicious public that often labels them as dopers'' and deviant. Drawing from interviews with professional cyclists, this article describes the interactional processes by which professional cycli…	2017
BACKGROUND: Despite the increasing international popularity of taekwondo (TKD) poomsae, there is a lack of physiological characterizations of elite-level competitors in the sport. Thus. the aim of the present study was to investigate the physiological demands associated with various types of TKD poomsae. METHODS: Eight male international TKD poomsae competitors carried out tae-geuk (TO) and profe…	2019
Elite athletes in varied sports typically combine ergogenic strategies in the hope of enhancing physiological responses and competitive performance, but the scientific evidence for such practices is very scarce. The peculiar characteristics of speed skating contribute to impede blood flow and exacerbate deoxygenation in the lower limbs (especially the right leg). We investigated whether combining…	2018
Objective: To determine the incidence and characteristics of injuries in elite badminton players over a competitive season. Design: Prospective cohort study. Setting: The French National Institute of Sport, Expertise, and Performance (INSEP). Participants: Twenty international elite badminton players. Independent Variables: The type, the location, the occurrence of the injury (match or training),…	2021
The relationship between throwing velocity and performance is an important question in handball, but has received little research attention in competitive scenarios. The aim of the present study was to analyse the relationship between throwing velocity and player effectiveness during a match. We analysed the throws of 69 players, recording the ball velocity of 1007 goal-scoring shots. Based on th…	2020
The aim of this study was to analyse external load variables recorded with inertial devices in elite padel players, comparing results between two matches played consecutively on the same day. A total of 83 male players participated in 23 semifinal and final matches of the professional circuit. Key metrics such as distance travelled, accelerations and decelerations per hour, maximum speeds, and ac…	2025
Although it is well established that velocity of execution is an important performance factor in ball sports and the presence of opposition influences it, there has been no research done to date on ball velocity in padel shots. The overhead smash is one of the most successful shots in this sport, and the present study aimed to study the effect of opposition on smash performance in semi-profession…	2019
Objectives The aim of this study was to investigate the association between SARS-CoV-2 infection and muscle strain injury in elite athletes. Methods A prospective cohort study in three Belgian professional male football teams was performed during the first half of the 2020-2021 season (June 2020-January 2021). Injury data were collected using established surveillance methods. Assessment of SARS-C…	2022
Objectives: Lateral ankle sprains involving the ATFL and CFL are common injuries in football with a high recurrence rate. There is a lack of research to guide post-operative rehabilitation of football players following lateral ligament ankle reconstructive surgery. This narrative case report discusses the management of a lateral ligament reconstruction in a male professional football player.Metho…	2023
Background In the pursuit of sporting success, some elite athletes prioritise peak performance over long-term health, frequently resulting in significant and enduring health consequences. The Enhanced Games (TEG) position themselves as a bold experiment in transhumanism, advocating for the use of performance-enhancing drugs (PEDs), including methods banned by World Anti-Doping Agency (WADA), to p…	2025
The identification and development of players in English professional football has become an increasingly significant topic of debate given the historical perceived underperformance of the English national team at international tournaments. To enhance understanding of the challenges and barriers experienced by English youth footballers, the authors explore the developmental experiences of English…	2020
The aim of this study was to determine the anthropometric variables that best predict Special Judo Fitness Test (SJFT) performance. In addition, anthropometric profiles of elite Spanish judo athletes were compared by sex and age category (seniors and juniors). In this cross-sectional study, a total of 51 (29 females) athletes from the Spanish National Judo Team were evaluated during a competitive…	2017
Bio-ecological systems theory suggests athlete development and success occurs via a complex inter-play of factors nested between and within individual, social context, and broader socio-cultural environments. On these predications, this study examined whether 'first club location' and 'relative age' independently and interactively affected the likelihood of becoming a professional Rugby League pl…	2014
Objectives: To explore perceptions and beliefs of elite athletics (track and field) athletes, coaches, and health professionals, towards the use of injury prediction as an injury risk reduction strategy. Design: Cross-sectional study. Method: During the 2022 European Athletics Championships in Munich, registered athletes, coaches, and health professionals were asked to complete an online question…	2024
The use of global positioning system (GPS) technology in Gaelic football is the primary source of quantifying game demands. The aim of this study was to quantify the acceleration profile of elite Gaelic football. Thirty-six elite male Gaelic football players (mean +/- SD, age: 24 +/- 6 years; height: 180 +/- 7 cm; mass: 81 +/- 7 kg) across 5 playing positions took part in a multiple study (n = 15…	2018
Until recently, the under-representation of women in top management and government positions has been attributed to discriminatory hiring and promotion policies. A rather new perhaps competing explanation is that women tend to avoid competitive settings due to mental dispositions and personality traits that are different from those of men. In this article, the performance of female and male elite…	2025
This study aimed to examine the validity, reliability, and sensitivity of a new test of planned agility in elite taekwondo athletes and to establish its relationship with sprint-time, jumping ability, and dynamic balance. Twenty-seven (20 males and 7 females) taekwondo athletes participated in this study. They performed taekwondo-specific agility test (TSAT) in 2 occasions (i.e., test-retest). In…	2018
In elite basketball, players are exposed to intensified competition periods when participating in both national and international competitions. How coaches manage training between matches and in reference to match scheduling for a full season is not yet known. Purpose: First, to compare load during short-term match congestion (ie, >= 2-match weeks) with regular competition (ie, 1-match weeks) in …	2021
Elite women volleyball players (n = 25; mean +/- SD: age, 19 +/- 5 years; height, 171 +/- 7 cm; weight, 63 +/- 10 kg) volunteered to participate in the study. They were randomized into a high-intensity training (HIT; n = 13) group and a control (CON; n = 12) group. In addition to the normal team training and games, HIT performed 6-10 x 30-seconds all-out running intervals separated by 3-minute re…	2016
This study investigated the effect of increased high-intensity interval training (HIT) at the expense of total training volume on the stress and recovery levels of elite swimmers. Forty-one elite swimmers participated in the study and were randomly assigned to either a HIT or a control group (CON). Eleven swimmers did not complete the questionnaires. For 12 weeks both groups trained similar to 12…	2016
Although digital media are increasingly important for adolescent athletes, few studies explore their influence on mental health in this population. This study aimed to examine this relationship in 591 German adolescent athletes (aged 12-19 years) from 42 different sports. Longer daily social media usage was connected to increased negative affect and dysfunctional eating patterns. Similar results …	2023
The objectives of the study were to analyze the deliberate practice variables in three different youth competitive sport settings; to analyze the effects of a season-long exposure on deliberate practice variables. The study explores three contexts in two different sports, soccer and volleyball, and at two competitive levels. The athletes fulfilled the questionnaire at the beginning and at the end…	2014
This study compared the polymorphisms RR, XX and RX of the ACTN3 gene among rowers with different race strategies across competitive levels and weight categories. We evaluated 137 rowers divided into: male non-elite openweight (n = 23), male elite openweight (n = 33), male non-elite lightweight (n = 31), male elite lightweight (n = 13), female non-elite openweight (n = 9), female elite openweight…	2017
Background: Hamstring strain injuries are the most common type of injury in elite football and are associated with a high risk of reinjury, particularly those involving the intramuscular tendon (IMT). Limited information is available regarding the rehabilitation and return to sport (RTS) processes following such injuries. This case study describes the clinical presentation of an elite football pl…	2022
The aim of this study was to compare external (EL) and internal loads (IL) during training sessions compared to official matches between elite female soccer players according to their playing position. Training and match data were obtained during the 2017/18 season from eighteen players (age: 26.5 +/- 5.7 years; height: 164.4 +/- 5.3 cm; body mass: 58.56 +/- 5.58 kg) from a first Division Spanish…	2021
Match simulation in team sport should sample representative constraints and behaviours to those observed in competitive matches to enhance near skill transfer. This study compared task constraints (field length, field width, length per width ratio, space per player), time-standardised skill metrics (goals, shots on goal, handballs, kicks, marks, turnovers, tackles, handball proficiency, kick prof…	2022
The purpose of this study was to compare body balance control and balance recovery strategies of professional football players, representing various sports levels in static (eyes open, eyes closed) and dynamic conditions, both on the dominant and nondominant leg. Three groups of professional and junior elite soccer players were investigated: a PRO group (n = 52), a U-21 group (n = 55), and a U-19…	2019
This study investigated the positional running demands of elite Gaelic football players during match play and compared these demands with typical training activities used to prepare players for competition. Global positioning system (GPS) data were obtained from 30 elite Gaelic football players (26.9 +/- 3.5 years, 182.8 +/- 6.1 cm, 84.6 +/- 8.1 kg) across a full season (13 competitive games and …	2020
In elite sport, athletes often encounter potentially stressful events, leading them to engage in various coping strategies. To date, these coping strategies have yet to be explored among elite skiers. Thus, this study investigated: (1) elite skiers' coping strategy usage, and whether it differed based on sex, nationality, and competitive level, and (2) the links between coping strategy usage and …	2024
Background To evaluate the impact of pre-competition sleep quality on the mood and performance of elite air-rifle shooters. Methods Elite shooters who participated in an air-rifle shooting-competition from April 2019 to October 2019 were evaluated using actigraphy, including Total Sleep Time (TST), Sleep Efficiency (SE), Sleep Latency (SL), Wake-time after Sleep Onset (WASO). Sleep quality was as…	2022
The aim of this study was to look into the alleged impact of the physical fitness performance of elite junior soccer players on the professional career according to playing position. Physical tests (sprint test, countermovement jump [CMJ], and maximal aerobic speed [MAS]) performed by 165 players enrolled in the junior team of a Spanish 1st Division club (1998-2010) were evaluated. Players were c…	2021
Nutritional supplements (NS) are defined as concentrated sources of nutrients and other substances that have a nutritional or physiological effect and that are used in high frequency among athletes. The study aimed to create a prediction profile for young elite athletes to identify those athletes who have a higher relative risk for using NS. The second objective was to examine the hypothesis that…	2014
This article examines how high-performance sport coaches combine their professional and family lives. To address this issue, semi-structured interviews were conducted with 41 French coaches (8 females, 33 males) involved in the preparation of the French teams for the Olympic Games in Rio (2016), Pyeongchang (2018) and/or Tokyo (2020). The results show that all the coaches interviewed are engaged …	2019
Thus, these results highlight, for some coaches, difficulties in combining professional and family life. For others, family life is a protection for engagement in a passionate profession. These data can provide useful information for sport organizations in charge of coaches.	2010
The present study evaluated the mental health (MH) of athletes according to a range of variables, including SARS-CoV-2 infection status and sport-specific factors. An online survey was sent to 1636 Turkish professional athletes incorporating standardized scales assessing athlete-specific stress, depression, and anxiety. A total of 579 professional athletes (29% SARS-CoV-2 positive) participated i…	2024
The purpose of the study was to compare anthropometric data and physical performance characteristics between different playing positions in professional team handball. Furthermore, a comparison between performance profiles of first and second division players was made. Thirty-four male professional handball players were recruited. Measurement of heart rates (HRs) during official games anthropomet…	2014
The challenges encountered by sport psychologists operating within elite and professional sports teams have arguably been inadequately considered. It has been suggested that this may be due to the inaccessibility of elite team environments. The purpose of this research was to examine the challenges facing practitioners who operate in elite environments and to illuminate how these were experienced…	2015
We compared the declarative tactical knowledge (DTK) of 196 male and female players (16.9 +/- 2.4 years) belonging to the academy of a Spanish professional football club with their participation (minutes played), football competence (coaching staff assessment), and future potential (technical direction prediction). The DTK had no correlation with the minutes played (%) by the participants during …	2024
To determine whether youth athletes with an oaverageo (regional), ohigho (sub-elite), and overy higho (elite) level of performance differ with respect to their self-assessed tactical skills, 191 youth field hockey players (mean age 15.5 years, s=1.6) completed the Tactical Skills Inventory for Sports (TACSIS) with scales for declarative (oknowing what to doo) and procedural (o ng ito) knowledge. …	2010
The number of elite female athletes returning to professional sport following childbirth has gradually increased in recent years. There now exists a burgeoning of scholarship across sport and health-related disciplines that have paid attention to the experiences of pregnancy and motherhood in elite female athlete populations. This paper contributes to this expanding topic of inquiry by taking ins…	2023
This study aimed to explore how stakeholders in athletics perceive the relevance of injury prevention, determine their communication preferences, and describe their expectations regarding injury prevention. We conducted a cross-sectional study using an exploratory online survey with high-level athletes (i. e. listed by the French ministry of sports), non-high-level athletes (i. e. all competitive…	2022
This study examined the sleep intra-individual variability (IIV) of rugby league athletes across senior and junior levels during one week of the competitive season. Forty-five rugby league athletes across elite senior, sub-elite senior and elite junior levels each wore actigraphy monitors for seven days during the competitive season, and completed a subjective sleep diary each morning upon waking…	2017
The aim was to analyse the differences in professional handball players` injury profile according to the team`s competitive-level (i.e., First division vs. Second division). Fifty-three professional male handball players participated in this study during four consecutive seasons in the same team (2015-16 and 2016-17 for the First division league and 2017-18 and 2018-19 for the Second division lea…	2021
The purposes of this study were to identify which major constraint contributes to greater task workload and to determine distinctive training task profiles using an integrative approach during a regular season from a professional women's soccer team. Twenty-seven elite soccer players from a team competing in the first Spanish women's soccer league participated in this study. Data were obtained fr…	2020
This study determined the training load (TL) and its relationship with high-intensity running performance across the season in professional soccer players. The TL, YoYo Intermittent Recovery Test Level 2 (YYIR 2) and repeated sprint ability (RSA) were monitored in 29 players (age 26.2 +/- 3.8 years, height 173.6 +/- 5.6cm, body mass 68.5 +/- 8.6kg). In the mid in-season (MS), Lucia TRIMP (TRIMP (…	2019
Ice hockey is a physiologically complex sport requiring aerobic and anaerobic energy metabolism. College and professional teams often test aerobic fitness; however, there is a paucity of information regarding aerobic fitness of elite youth players. Without this knowledge, training of youth athletes to meet the standards of older age groups and higher levels of hockey may be random, inefficient, a…	2015
Excellent performance in sport has a strong positive relationship with the accumulated hours of practice. The specialization years are seen as a decisive moment to lift the skill level, athletic readiness and commitment but the selection and orientation of talent has been strongly dependent of biological and motor variables. The purpose of this study is to describe the achievement and motivation …	2011
Objective: The current study aimed to longitudinally examine the stressors, stress appraisal, coping, and coping effectiveness experienced by elite esports athletes.Design: Six elite male League of Legends (LoL) athletes, competing in the Oceanic Challenger Series (OCS), completed diaries over the 2020 competitive season (87 days).Method: Athletes completed weekly diaries after three events: solo…	2022
The present study aimed to provide reference values for lower-limb muscle power assessed during the incremental jump squat (JS) test in elite athletes (i.e., professional athletes competing at international level). We pooled data from all JS tests performed by elite athletes of different sports in two high-performance centres between 2015 and 2019, and computed reference values (i.e., terciles) f…	2020
Methods that include an assessment of opponent interactions are thought to provide a more valid analysis of team match performance. The purpose of this study was to examine the effect of playing tactics on goal scoring by assessing opponent interactions in Norwegian elite soccer. The sample included 203 team possessions leading to goals (cases) and 1688 random team possessions (control group) fro…	2010
Olympic shooting is a sport with high demands of accuracy. Minimal visual errors could be related to performance losses. However, not all visual skills have been studied in depth in this sport. The main objectives of this study were to compare differences in shooters' visual skills by level and to analyze the competition effect on them. Sixty-six participants were distributed in three groups (non…	2022
Tendinopathy is a critical medical condition that often hinders level of participation for professional and young athletes in many sports. The purpose of the study was to describe the incidence and severity of tendinopathy in a multi-sport club with professional and youth teams. We performed a retrospective epidemiological study. Incidence of tendinopathy in players (n = 3839; 8-38 years, profess…	2019
Attention is a key success factor in elite sports. Mindfulness training is suspected to be a determinant of attention. The present study was a wait-list controlled investigation of the effects of a mindfulness-based sport psychology program on sustained and selective attention in young elite athletes (n = 137) and the effects of mindfulness training dosage on improving attention scores. In additi…	2022
The purpose of the present research was to investigate the independent and joint role of parent and coach autonomy support in the prediction of athlete well-being and performance. Two studies were conducted: Study 1 used a cross-sectional design and targeted athletes from different sports and competitive levels, while Study 2 was based on longitudinal data and targeted youth elite soccer players.…	2022
Aim Investigate whether acute workload (1 week total distance) and chronic workload (4-week average acute workload) predict injury in elite rugby league players. Methods Data were collected from 53 elite players over two rugby league seasons. The 'acute: chronic workload ratio' was calculated by dividing acute workload by chronic workload. A value of greater than 1 represented an acute workload g…	2016
Within the Chinese national sport system, the government provides resources and funding to train athletes from a young age to become high-performance competitors. Though athletes are well supported to excel in their sport, during their years of intense physical training, athletes generally receive little to no formal education to prepare them for life outside of sport. The sacrifice of forgoing f…	2019
We examine how political heterogeneity in groups affects individual performance in settings where people work alongside others. Leveraging the random assignment of golfers to groups in Professional Golfers' Association Tour tournaments, we find that golfers score 0.2 strokes better per round when playing in politically homogeneous versus heterogeneous groups. This corresponds to a five-rank impro…	2025
Background: Research in sport coaching and sport pedagogy including studies published in this special issue bring to the fore the relationship between learning and culture in contexts of high-performance sport. This paper acknowledged that how learning, culture and their relationship are conceptualised is a crucial issue for researchers and professionals in high-performance sport.Purpose and appr…	2016
This study investigated the recovery responses to the Total Quality Recovery (TQR), Well-Being questionnaire (WBQ), and Heart Rate (HR) responses to Submaximal Running Test (SRT), and the influence of salivary testosterone concentration (TEST) on these responses in 25 elite youth (U15) male basketball players. TQR, WBQ, and HR measurements were assessed after 48 hours of rest (T1), 24 hours after…	2024
Existing literature on talent development predominantly focuses on male athletes, with limited representation of female athletes. This study aims to address this gap by examining the long-term development of female football players in an elite club. Routine lab-based assessments were conducted on 238 athletes across six teams for 7 years to determine how physical, perceptual-cognitive, and skill …	2023
Purpose. - This study was conducted to estimate the impact of the food practices of high-level judokas on body composition, muscle performance and food habits. Methods. - Thirteen elite judokas were distributed in two groups: a group with weight-control practice (group D, n=6) and a group without it (group ND, n=7). Eating habits, sport performance and body composition were evaluated three times …	2019
The aim of this investigation was to examine the impact of the weekly training load and the match running patterns prior to a muscle injury as potential risk factors of muscle injury in professional football players. Forty male professional football players participated in the investigation. Running distances at different intensities 5 min and 15 min prior to the injury were compared to the same …	2022
The purpose of the present study was to quantify the external load of professional soccer goalkeepers. Twenty professional goalkeepers participated in the study. Data were classified according to the number of days before or after the match day (MD) as follows: MD-4, MD-3, MD-2, MD-1 for the sessions before the match, and MD+1 for the session after the match. The total running distance covered (T…	2020
Resilience is an important factor in the performances of elite athletes as it helps them overcome the adversity they face on a daily basis. It is a dynamic process with resilience qualities evolving throughout athletes' sporting careers. Recent research has established links between resilience, sports performance, lifestyle, and healthrelated factors. However, no study has yet focused on the resi…	2024
BACKGROUND: Monitoring training load is critical to minimize the risk of overreaching, injury or illness. The purpose of this study was to assess the relationships and variance between perceived internal load and wellness status of elite male volleyball. METHODS: Thirteen elite volleyball players were studied during a full competitive season (nine months, 237 training sessions and 37 official mat…	2019
The study aimed to verify possible associations between game-play running performance and outcomes derived from fitness (running) tests in female futsal players. Sixteen women professional elite futsal players from a 1 (st) division league team (19.2 +/- 2 years-old, 4.3 +/- 2.1 years of experience) participated. Firstly, a graded incremental treadmill test was adopted to determine maximal oxygen…	2021
Objectives: Vitamin D affects multiple body functions through the regulation of gene expression. In sports medicine, its influence on musculoskeletal health and performance is of particular interest. Vitamin D insufficiency might decrease athletic performance and increase the risk of musculoskeletal injuries. Several studies have demonstrated vitamin D deficiency in professional athletes; however…	2019
This study looked into the construction of the professional trajectories of players from Brazil's national soccer team. Interviews were conducted with six male players who were part of the first team of clubs that play in the first division of the Brazilian Championship. Inclusion criteria: minimum of two years as a professional player and at least one call-up to the Brazilian national team. Athl…	2021
BACKGROUND: The aim of this study was to assess the match-to-match variability obtained using GPS devices, collected during official games in professional soccer players. METHODS: Global positioning system (GPS)-derived data from nineteen elite soccer players were collected over two consecutive seasons. Time-motion data for players with more than five full-match were analyzed (N.=202). Total dist…	2018
The purpose of this qualitative investigation was to examine male competitive figure skaters' experiences of weight pressure in sport. Specifically, male skaters' perceptions of the ideal skating body, sources of weight pressure in elite figure skating, and the perceived role of their sport in shaping body image, athletic performance, eating, and exercise behaviors were explored. Through a social…	2018
Guided by transactional stress theory, this study aimed to explore elite U.K. soccer coaches' perceived stressors, the situational properties, appraisals, and coping during the COVID-19 pandemic. This study also aimed to explore any variation in stress experiences across football league standards A total of 13 professional first-team male U.K. association football coaches between 38 and 59 years …	2018
This article addresses programmatic cardiovascular screening and evaluation of the elite athlete at the intercollegiate, national team, professional, and Olympic levels. Although much of this content may apply to high-school and recreational sports at large, it is not specifically designed to address athletes participating in all sports activities.	2023
Background There is growing understanding of mental health needs in elite athletes, but less is known about the mental health of coaches and support staff who work within elite sport settings. This study examined the prevalence and correlates of mental health symptoms in elite-level coaches and high-performance support staff (HPSS) and compared rates against published elite athlete samples. A cro…	2011
Objective: The ACTN3 R577X gene variant results in the absence of the alpha-actinin-3 protein in similar to 18% of humans worldwide and has been associated with athletic performance and increased susceptibility to eccentric muscle damage. The aim of this study was to investigate the association between ACTN3 R577X variant and indirect muscle disorders/injuries in professional football players. De…	2022
BACKGROUND: During the basketball season, it is essential to carefully plan training and recovery activities to optimize players' performance. This study monitored training load and perceived recovery indicators in professional female basketball players across the preseason and inseason phases. METHODS: Seventeen professional female basketball players (age: 19.6 +/- 3.1 years; height: 180.2 +/- 5…	2019
Intensive exercise of elite athletes can lead to physiological alterations in the cardiovascular system in response to increased stroke volume and blood pressure, known collectively as cardiovascular demand (CD). This study aimed to compare metabolic differences in elite athletes with high vs low/moderate CD and to reveal their underlying metabolic pathways as potential biomarker signatures for a…	2024
This chapter looks at how globalization has affected and shaped the domestic elite level male football cultures of Scandinavia since the game turned more professional in the region. By drawing on empirical examples from the recent histories of Norwegian, Swedish and, to a lesser extent, Danish football, the authors analyse how the sporting cultures of these countries have changed since the 1970s.…	2019
Leadership is often formalized within sport through captaincy, but researchers have yet to examine the realities of captaincy at the highest level of professional competition. The current study examined the benefits, pressures, and challenges of leadership and captaincy in the National Hockey League (NHL). One captain of an NHL team participated in two in-depth interviews, providing thorough desc…	2019
This research focuses on coworker learning and knowledge sharing amongst elite footballers. The authors provide an in-depth understanding on how elite footballers learn from their peers and which channels are used to share their knowledge. The authors also analyze how peer learning impacts an elite footballer's development and performance and to what extent elite football clubs actively support p…	2016
Background: Elite tennis athletes experience injuries throughout the entire body. impairments in trunk stability, lower limb flexibility, and hip range of motion (ROM) are modifiable risk factors that can impact injuries and performance. Information on nonmodifiable risk factors such as age and gender is limited. The purpose of this investigation was to provide information on risk factors to dire…	2018
HAMSTRING INJURIES OCCUR FREQUENTLY, WITH A HIGH RECURRENCE RATE, IN SPORTS THAT REQUIRE EITHER HIGH-SPEED SKILLED MOVEMENTS OR EXCESSIVE HIP FLEXION WITH KNEE EXTENSION. A PREVIOUS HAMSTRING INJURY IS THE GREATEST RISK FACTOR FOR A FUTURE HAMSTRING INJURY, WHICH HAS LED SPORTS MEDICINE PROFESSIONALS TO SEARCH FOR IMPROVED POSTINJURY REHABILITATION STRATEGIES. ATHLETES MAY SHOW POSTINJURY STRUCTU…	2022
The purpose of this study was to measure differences in the cardiovascular workload ( heart rate [ HR]) and time- motion demands between positional groups, during numerous basketball training drills, and compare the results with in- game competition demands. A convenience sample of 14 top- level professional basketball players from the same club ( Spanish First Division, ACB) participated in the …	2011
Vitamin D is essential for the maintenance and promotion of musculoskeletal health, for the functioning of the immune, cardiovascular and reproductive systems, and its main action is to keep calcium and phosphate plasmatic physiological concentrations at intestinal, renal and bony level. Vitamin D affects several parameters related to physical performance too and a particularly high percentage of…	2016
The aim of this study was to use global position systems to analyze the external loads of the 3 different acquisition training sessions (ATS) with competitive matches in professional soccer players over a 6-week period. Sixteen professional soccer players participated in the study, which analyzed the distribution of external load during the training microcycle of a professional soccer team. The 3…	2018
Context: Rhythmic gymnastics requires a high level of complexity and perfection of technical gestures, associated with well-developed physical and artistic capacities. The training-load and recovery profiles of rhythmic gymnasts across a season are unknown. Objective: To analyze the training load and recovery of professional rhythmic gymnasts during 1 season. Design: Cohort study. Setting: Brazil…	2021
Objective: To assess the prevalence of diagnosed failure-based depression and self-reported symptoms of depression within a sample of elite swimmers competing for positions on Canadian Olympic and World Championship teams. Design: A cross-sectional design. Setting: Assessments were conducted after the conclusion of the qualifying swimming trials. Participants: The sample consisted of 50 varsity s…	2020
The aim of the study was to determine the prevalence of symptoms of common mental disorders among professional rugby players across countries. A cross-sectional analysis of the baseline questionnaires from an ongoing prospective cohort study was conducted. Nine national players' associations and three rugby unions distributed questionnaires based on validated scales for assessing symptoms of comm…	2013
Rugby union (RU) is a complex high-intensity intermittent collision sport with emphasis placed on players possessing high lean body mass and low body fat. After an 8 to 12-week pre-season focused on physiological adaptations, emphasis shifts towards competitive performance. However, there are no objective data on the physiological demands or energy intake (EI) and energy expenditure (EE) for elit…	2017
Perceptions of incompatibility of sport and motherhood still exist within both sport and family Slovene cultures. For many female athletes starting a family means an end of their athletic careers. However, some women decide to pursue their athletic life after they become mothers. While recent media interest in mother-athletes has increased significantly, scientific research focusing on this topic…	2015
The present study strived to gain a more profound understanding of the distinctions in development between swimmers who are considered to be on track to the elite level at late junior age (males aged 16; females aged 15) compared to those who are not. In this effort, swimmers were followed during their pubertal years (males aged 13-15; females aged 12-14), which marks a period when performance de…	2020
Purpose: Increasing age, high quadriceps strength, and low hamstring muscle strength are associated with hamstring strain injury in soccer. The authors investigated the age-related variation in maximal hamstring and quadriceps strength in male elite soccer players from under-13 (U-13) to the senior level. Methods: A total of 125 elite soccer players were included from a Danish professional soccer…	2024
Purpose: To examine whether preceding high-intensity race efforts in a competitive weekend affect pacing behavior and performance in elite short-track speed skaters. Methods: Finishing and intermediate lap times were gathered from 500-, 1000-, and 1500-m short-track speed skating world cups during the seasons 2011-2016. The effect of preceding races on pacing behavior and performance was explored…	2021
Introduction: Burnout syndrome manifests in athletes in the form of three main symptoms/characteristics: emotional and physical exhaustion, sport devaluation, and reduced sense of accomplishment. Faced with the need to achieve optimum performance, young tennis players are exposed to several stressors than can lead to burnout, yet few reports on burnout in tennis have been researched. Objective: T…	2018
This study aimed to explore high-performing dancers' and athletes' perceptions of motherhood compatibility and provide recommendations, based on pregnancy experiences, to support the journey from preconception to pregnancy disclosure. A multi-methods design included an online survey with 51 high-performance dancers and athletes from 10 countries, followed by semi-structured interviews with 2 high…	2018
Perceptual-cognitive skills (PCS) are fundamental for high performance in professional soccer, and thus youth academy players must develop these skills to enhance their chances of progressing to senior soccer and securing professional contracts. Consequently, it is important that stakeholders involved in talent identification and development processes (i.e. coaches/scouts) can identify and assess…	2025
Long-term effects of training are important information for athletes, coaches, and scientists when associating changes in physiological indices with changes in performance. Therefore, this study monitored changes in aerobic and anaerobic capacities and performance in a group of elite cross-country skiers during a full sport season. Thirteen men (age, 23 +/- 2 years; height, 182 +/- 6 cm; body mas…	2025
Explicit task cues and motivational context shape motor performance, yet the influence in naturalistic competitive settings remains underexplored. Laboratory tasks typically use discrete cues and monetary rewards, while real-world competition is driven by dynamic state feedback and win-loss incentives. Expertise modulates adaptability in these competitive contexts. Nevertheless, whether naturalis…	2013
The use of nutritional supplements is highly prevalent among athletes. In this cross-sectional study, we assessed the prevalence of nutritional supplement use by a large group of Dutch competitive athletes in relation to dietary counseling. A total of 778 athletes (407 males and 371 females) completed a web-based questionnaire about the use of nutritional supplements. Log-binomial regression mode…	2026
Despite evidence supporting the positive affect sleep has on sport performance, there is limited application of sleep research in cricket. This study investigated the sleep behaviours of 26 elite South African cricket players (28.6 +/- 4.0 years) during home and away competition. Players completed an altered version of the Core Consensus Sleep Diary every morning post-travel, pre-match and post-m…	2017
The sample consisted of 171 elite and 169 non-elite athletes. linear regression analysis was used to test the prognostic role of emotional competence on stress coping strategies, and hierarchical regression analysis was used to test the moderating role of performance in the relationship between emotional competence and coping strategies. The result shows that EI is related to task-oriented strate…	2020
Purpose: To examine the association between combined session rating of perceived exertion (RPE) workload measures and injury risk in elite Gaelic footballers. Methods: Thirty-seven elite Gaelic footballers (mean +/- SD age 24.2 +/- 2.9 y) from 1 elite squad were involved in a single-season study. Weekly workload (session RPE multiplied by duration) and all time-loss injuries (including subsequent…	2020
The aims of this study were to identify key game patterns and to determine the sequential relationship between each possible combination to assess the usefulness and effectiveness of certain behaviours in elite men padel players. A total of 3,811 stroke-by-stroke actions were collected from 12 sets from five final games of the professional men's padel championship World Padel Tour (WPT). A multie…	2017
The aim of this study was to determine the association of playing style and efficacy variables with football success in a professional football league. Match statistics were obtained from 23 football teams competing in the 2017-2018 and 2018-2019 seasons of the Spanish national league(LaLiga). Offensive and defensive playing style and efficacy variables were calculated. Pearson's correlation coef…	2021
This study sought to examine how parental sport involvement and attainment were related to the eventual level of competitive sport attained by their children. Athletes (n = 229) were divided into three skill level groups (elite: n = 139; pre-elite: n = 33; non-elite: n = 57), based on the peak competition level achieved in their career, which were compared using chi-squares tests of independence …	2022
Studies have tested pressure training (PT) interventions in which performers practice physical or technical skills under simulated psychological pressure. but research has not yet synthesized the results of these studies. This meta-analysis assessed the magnitude of PT's effect on performance in sport and other high-pressure domains (e.g., law enforcement). A secondary purpose was to investigate …	2019
The Norwegian 2006 national curriculum reform introduced elite sport as an upper secondary school subject. The purpose of this innovation was twofold. Firstly, it was a political move to oppose the national growth of private elite sport schools. Secondly, the new elite sport curriculum formalizes opportunities for students taking academic programs in the school system to combine athletic ambition…	2021
Objective: To investigate the changes in shoulder functions with age, playing position, dominance and injury history in elite male rugby union players. Design: Observational. Setting: Sport setting. Participants: 162 players in U16, U18, U21 and professional squads. Main outcome measures: Participant-reported outcome measures, maximal isometric internal and external rotation strength at glenohume…	2019
Time-motion analysis is a valuable data-collection technique used to quantify the physical match performance of elite soccer players. For over 40 years, researchers have adopted a traditional approach when evaluating match demands by simply reporting the distance covered or time spent along a motion continuum of walking through to sprinting. This methodology quantifies physical metrics in isolati…	2025
The present study explored how the organizational cultural experiences of elite youth footballers shaped their identity development and behavior. The first author occupied the position of sport psychology practitioner-researcher within 1 professional football club over 3 years. Traditional ethnographic research methods were employed, including observations, field notes, reflections, and informal …	2018
BACKGROUND: Monitoring of biochemical markers related to inflammation and muscle damage in high-performance sports is increasingly used; sometimes, these markers are interrelated with other of body composition. The main objective of this study was to analyze the effects of a specific nutritional supplementation on body composition and on markers of muscle damage and inflammation in professional s…	2020
Objectives: To 1) examine the periods in which maximal intensity sprints occurred during professional soccer matches and 2) analyze the maximal intensity sprints registered in match play considering the effect of playing position and other contextual variables. Methods: A total of 1252 match observations were collected from 277 male professional players. Sprinting actions at maximal intensity wer…	2021
Injuries effect the performance of athletes. Severity of injuries is determined by time loss and sporting performance reduction. To treat injuries adequately, it is necessary to get an overview of varied injuries types in different sports disciplines. In a retrospective study 7.809 athletes from Germany, Switzerland and Austria competing in competitive or recreational levels of sports were includ…	2023
The aim of the current study was to extend previous research by Holland and colleagues (2010) into the required psychological qualities of young talented rugby players by considering the perceptions and supportive role of influential others. Perceptions of players' parents (n = 17), coaches (n = 7), and sport administration staff (SAS; n = 2) were explored through focus group discussions. Finding…	2022
The design and delivery of formal coach education and learning opportunities appear to be permeated by taken-for-granted discourses. These discourses exercise a systemised influence on the social construction of coaches' professional knowledge, with potentially problematic consequences. Adopting a discursive methodology using discourse analysis, this study explored the ways in which facilitators …	2011
As the interest and popularity of female soccer has increased over the last few decades, there still lacks research conducted with the elite population, specifically ecological training interventions during the competitive season. Therefore, the aim of this study was to compare the effectiveness of 12 weeks (undertaken once a week) of plyometric (PLY) training on physical performance in professio…	2022
Little research has integrated mindfulness and perfectionism, particularly within sports wherein athletes are judged on performance to a standard of perfection. The current study had two primary aims: (a) to explore profiles of mindfulness and perfectionism among intercollegiate gymnasts through a person-centered approach and (b) to analyze differences in objective performance across the resultin…	2022
Objectives: Elite athletes are at high risk for poor oral health. A screening program to assess oral health and create dental awareness can improve oral health among elite athletes but has not been performed in the Netherlands before. We summarize the first results from such a screening conducted in Dutch elite athletes of the Nederlands Olympisch Committee*Nederlandse Sport Federatie (NOC*NSF, D…	2021
A low second-to-fourth digit ratio (2D:4D) has been reported to correlate with high performance and athletic potential of an individual in sport. It has been suggested that 2D: 4D is a relatively weak predictor of strength and a stronger predictor of efficiency in aerobic exercise. Comparing extreme groups on a continuum of sports performance requiring high power (physical strength) output would …	2019
Researchers in many domains (i.e. personality, self-confidence, self-efficacy, anxiety, motivation) have investigated optimal performance. Unfortunately, no clear and unambiguous explanation can be given of such performance. In our study, we used a first-person phenomenological qualitative method of research (explicative interview), which can provide an insight into the complexity of human experi…	2017
Purpose: Many athletes use long-acting beta(2) -agonist formoterol in treatment of asthma. However, studies in non-athlete cohorts demonstrate that inhaled formoterol can enhance sprint performance calling into question whether its use in competitive sports should be restricted. We investigated whether formoterol at upper recommended inhaled doses (54 mu g) would enhance sprint ability and intens…	2015
Injuries effect the performance of athletes. Severity of injuries is determined by time loss and sporting performance reduction. To treat injuries adequately, it is necessary to get an overview of varied injuries types in different sports disciplines. In a retrospective study 7.809 athletes from Germany, Switzerland and Austria competing in competitive or recreational levels of sports were includ…	2024
Sport science practitioners utilise findings from peer reviewed research to inform practice. Fewer studies are conducted with high performance athletes, however, than those involving recreationally active participants. Noting that research findings from recreational athletes may not be generalisable to the elite, there is a need to engage the latter cohort in research with better potential to inf…	2024
Differences in body composition and performance were investigated between elite and U20 male ice hockey players of 2 different national standards. One hundred seventy-nine players were recruited from the highest Finnish (n 5 82) and Danish (n 5 61) national level, as well as from 1 U20 team from Finland (n = 19) and Denmark (n = 17). Body composition and countermovement jump performance (CMJ) wer…	2024
In recent years, elite sport policy has received considerable research attention. However, to date the emphasis of such studies has been the examination of policies as stand-alone entities and the ways each policy may impact athlete performance rather than how policies influence each other. This study explores the elite sport policy interrelationships of Sprint Canoe in order to explain the dynam…	2020
The main aim of the study was to compare the objective achievement motivation of elite athletes according to gender, sport type, and competitive level. The study used an objective measure of achievement motivation to complement existing subjective measures used in research. A total of 135 Singaporean national athletes were recruited for this study, and completed the Objective Achievement Motivati…	2014
Purpose: The aims of this study were to assess differences of limb symmetry index (LSI) in strength-and coordination-related tasks between high-level, competitive, noninjured ski racers of different age-related performance levels and to prospectively assess limb differences as a possible risk factor for traumatic and over use injury in youth ski racers. Methods: The study (Study1) included 285 hi…	2019
IntroductionAthletes adopt different coping mechanisms with injury. Differences and links between fear avoidance (FA), pain self-efficacy (PSE), and mental toughness (MT) might affect injury outcomes. AimTo examine the relationship between Fear Avoidance, Pain Self-Efficacy and Mental Toughness in injured elite and competitive athletes in Lebanon. MethodsThis is a cross-sectional study that inclu…	2018
PurposeWhile public databases like Transfermarkt provide valuable data for assessing the impact of anterior cruciate ligament (ACL) injuries in professional footballers, they require robust verification methods due to accuracy concerns. We hypothesised that an artificial intelligence (AI)-powered framework could cross-check ACL tear-related information from large publicly available data sets with…	2025
The primary objective of this investigation was to investigate the relationships between training load (TL), heart rate variability (HRV) and direct current potential (DC) with elite long jump performance prior to and during the 2016 Olympics Games. Sessional ratings of perceived exertion (sRPE), training duration, HRV and DC were collected from four elite athletes (26.4 +/- 1.4 years, height 1.8…	2025
Performance and injury prevention in elite soccer players are typically investigated from physical-tactical, biomechanical, and metabolic perspectives. However, executive functions, visuospatial abilities, and psychophysiological adaptability or resilience are also fundamental for efficiency and well-being in sports. Based on previous research associating autonomic flexibility with prefrontal cor…	2021
The aim of the current investigation was to quantify the physical and physiological demands of elite international female field hockey match play across halves of play. Thirty-eight participants (24 +/- 5 years; 173 +/- 5 cm; 72 +/- 5 kg) took part in 19 competitive matches during the 2014-2015 season. Participants were monitored with global positioning system technology and heart rate monitors. …	2017
Elite sport is a precarious context and as athletes are pushing their physical and mental boundaries to enhance performance, consequences can be devastating. In contrast to arguments that elite sport cannot be sustainable, some scholars have argued that with certain considerations and precautions, elite sport can have fewer unsustainable consequences. However, the current literature has missed to…	2019
The primary purpose of this study was to identify potential risk factors for sports injuries in professional basketball. An observational retrospective cohort study involving a male professional basketball team, using game tracking data was conducted during three consecutive seasons. Thirty-three professional basketball players took part in this study. A total of 29 time-loss injuries were record…	2021
Purpose The study analysed unique data on anterior cruciate ligament (ACL) injuries among German professional female and male team sports over seven consecutive seasons with the aim of identifying sex specific differences regarding ACL injury risk, burden and treatment strategies. Methods This prospective observational open cohort study analysed unique insurance data on all complete ACL ruptures …	2018
The aim of the current study was to compare positional differences in running demands and technical performance variables among elite Gaelic football teams from separate divisions. Data were obtained from a division 1 (26.7 +/- 2.9 years, 179.2 +/- 21.3 cm, 89.9 +/- 21.2 kg) and a division 3 (25.7 +/- 3.5 years, 183.0 +/- 4.7 cm, 84.4 +/- 6.5 kg) team. Match-play running variables were collected …	2025
This study uses Lego (R) Serious Play (R) (LSP), to explore the lived experiences facing women's participation in semi-elite Association Football in England. It investigates how women navigate the transition process, both into and out of professional sporting environments, and the subsequent impact this can have on both their mental health and physical well-being, and their sporting careers. By a…	2021
The physical demands of English Premier League soccer goalkeepers were quantified during training and match-play in a two-part study. Goalkeeper-specific micromechanical electrical systems (MEMS) devices, profiled training and match-day activities throughout one competitive week (n=8; part A). Changes in MEMS-derived outputs were also profiled throughout match-play (100 matches; n=8, 18 +/- 14 ob…	2025
There is a common expression in sports that there is no 'I' in team. However, collectively, there is actually a very important I in sport teams-the individual athlete/player. Each player has his or her own unique characteristics including physical, physiological, and psychological traits. Due to these unique characteristics, each player requires individual provision-whether it be an injury risk p…	2020
Women's football struggles to build a solid platform in terms of fan interest. However, while an increase in gate receipts can help assist its long-term sustainability, there is limited evidence in the academic literature on the factors influencing spectator demand in women's football. The authors investigate determinants of stadium attendance for UEFA Women's Champions League (UWCL) matches. Usi…	2018
This study aimed to describe morphological characteristics of elite female volleyball players from the highest Spanish league, with special focus on differences by performance level and playing positions. Nearly all female players playing in the highest Spanish volleyball league during season 2003/2004 participated in this study (N=148 elite players, 92% of the total). Anthropometric, body compos…	2020
The capacity to sustain high-speed running is important for rugby league players. Transient fatigue, described as a reduction in high-speed running in the 5 minutes after a peak 5-minute period, is a phenomenon observed during rugby league matches. This concept has recently been questioned based on the proposed confounding influence of ball-in-play time during these periods. Therefore, this study…	2014
When sport participation reaches competitive levels, it can become entangled with stressors such as injury, performance pressures, high internal and external expectations, and difficult retirement transitions. Retirement can leave individuals vulnerable to experiencing mental health challenges, particularly when an athlete has developed a strong athletic identity. In this study, narrative inquiry…	2019
Elite soccer players (similar to 15yr) from professional academies in the UK were rated on technical, tactical, physical and creative skills by coaches at time 1 (T1). Players estimated accumulated hours in soccer practice (coach-led activities) and play (self-led activities) during childhood. Coach-ratings were again collected 2.5yr later (T2) for players that received a professional contract (s…	2019
The objective of this study was to investigate the injury incidence and patterns in elite youth football at a category 1 Premier League Academy before and after the introduction of a new development strategy, the Elite Player Performance Plan (EPPP). A prospective study was performed over six consecutive seasons encompassing three years before and after the introduction of the EPPP. The findings …	2018
We examined the effects of 18 weeks of strength and high-intensity training on key sport performance measures of elite male water polo (WP) players. Twenty-seven players were randomly assigned to 2 groups, control (in-water training only) and strength group, (strength training sessions [twice per week] + in-water training). In-water training was conducted 5 d center dot wk(-1). Twenty-meter maxim…	2018
To date, little is known about the beliefs, attitudes, and experiences of athlete support personnel (ASP) working in elite sport toward disordered eating (DE) and eating disorders (EDs). This study seeks to explore this area of mental health, employing an attribution model of stigma as a conceptual lens. Interviews were undertaken with 14 service providers (seven males and seven females) working …	2014
The aim of this study was to analyse the differences in physical fitness between professional players according to their playing position (left or right side) and gender. Thirty players, 15 men and 15 women, were distributed in two groups: players playing on the right side (men n = 7; women n = 7) and the players playing on the left side (men n = 8; women n = 8). All players were assessed using a…	2016
The present study was intended to i) investigate the relationship between metabolic power average (MPA), acceleration (AcZ) and deceleration (DcZ) zones, and their differences (Delta) on 3 load levels with noncontact injuries in professional players throughout a full soccer season and ii) to analyze the injury risk associated between high-load versus low-load levels for each of the aforementioned…	2025
The aim of this study was to explore how sport medicine and science practitioners manage their emotions through emotional labor when engaging in professional practice in elite sport. To address the research aim a semistructured interview design was adopted. Specifically, eighteen professional sport medicine and science staff provided interviews. The sample comprised sport and exercise psychologis…	2023
To determine the physical demands placed on female elite team handball (TH) players in relation to playing position and body anthropometry, female elite TH primarily field players were monitored during match-play using video recording and subsequent computerized technical match analysis during 5 regular tournament match seasons. Technical match activities were distributed in 6 major types of play…	2018
Background: The impact of anterior cruciate ligament reconstruction (ACLR) on the performance and career of professional soccer players has not been extensively investigated. Purpose: To evaluate in professional European soccer players (1) the ACL injury incidence, (2) the return-to-play (RTP) rate and time after ACLR, (3) career survival and athlete performance in the first 3 postoperative seaso…	2015
Little is known about the effect of preceding endurance-exercise bouts on subsequent resistance-training (RT) performance in team-sport players. Purpose: To examine the effect of prior skills/endurance training and different recovery time periods on subsequent same-day RT performance in professional Australian football players. Methods: Sport-specific endurance-running loads (duration [in minutes…	2022
In this study, we investigated the relationship between physiological, anthropometric, and skill qualities and playing performance in professional rugby league players. Fifty-eight high-performance rugby league players underwent measurements for anthropometry (height, body mass, sum of seven skinfolds), physiological (speed, change of direction speed, lower body muscular power, repeated-sprint ab…	2020
ObjectivesTo describe the injury profile of a Portuguese professional football team over one competitive season, focusing on the type, severity, mechanism, timing, and management of time-loss injuries.DesignThis is a retrospective, observational study based on a single professional team from the Portuguese first football league. The study was conducted over one full competitive season (2024/2025)…	2011
Rock climbing has become a mainstream sport, contested on the Olympic stage. The work/rest pattern of bouldering is unique among disciplines, and little is known about its physiological demands. This study characterised the cardiorespiratory responses to simulated competition.	2025
Monitoring workload is critical for elite training and competition, as well as preventing potential sports injuries. The assessment of external load in team sports has been provided with new technologies that help coaches to individualize training and optimize their team's playing system. In this study we characterized the physical demands of an elite handball team during an entire sports season.…	2021
Professional football clubs are service enterprises engaged in the business of performance, entertainment and financial profit. Developing young players may reap both sporting and financial rewards to clubs, players and football agents. This paper explores the organizational structure and working practices of professional football clubs concerning young player development. Semi-structured intervi…	2021
The objective of the current study was to assess the reliability of paddling tests involving pivot turns and their relationship to performance level in elite slalom canoeists. Eighteen elite (national level, N=9) and high performing elite (HPE - international level, N=9) slalom canoeists performed timed paddling tests with a different number of pivot turns over progressively longer distances (3 x…	2010
Football is a global game which is constantly evolving, showing substantial increases in physical and technical demands. Nutrition plays a valuable integrated role in optimising performance of elite players during training and match-play, and maintaining their overall health throughout the season. An evidence-based approach to nutrition emphasising, a 'food first' philosophy (ie, food over supple…	2020
Background: Football injuries pose substantial risks to player health, team performance, and club finances. Although injury prevention is a key priority, most epidemiological studies focus on short-term data from international tournaments or clubs outside Germany. This study aimed to examine the injury epidemiology in German elite men's football through a long-term analysis of a single club compe…	2021
Altered neuromuscular control has been suggested as a mechanism for injury in soccer players. Ligamentous injuries most often occur during dynamic movements, such as decelerations from jump-landing maneuvers where high-risk movement patterns are present. The assessment of kinematic variables during jump-landing tasks as part of a preparticipation screen is useful in the identification of injury r…	2025
Background: Male athletes participating in certain elite sporting activities may be at an increased risk for development of hip osteoarthritis (OA) later in life. However, the strength of the association of participation in sporting activities with the increased risk of hip OA has not been well summarized. Purpose: To investigate the association of certain high-impact sporting activities with the…	2016
There is need for valid and powerful research designs to assess performance effects of interventions in squads of elite athletes. Purpose: The objective of this study is to develop a design for investigating effects on competition performance using performance of athletes in other squads as a control. Methods: We used competition swim times downloaded from USAswimming.org for a season ending in t…	2017
Data from elite professional sports players provide a valuable source of information on human performance and ageing. Functional declines in performance have been investigated across a wide range of sporting disciplines that vary in their need for physical strength, endurance, cognitive ability and motor skills, but researchers do not always consider other sources of heterogeneity that can exist …	2012
The purpose of this study was to explore the experiences of six elite Chinese tennis players and their perspectives of coaching effectiveness within their sport. We collected data using two approaches: semi-structured interviews and player documents (e.g., detailed biographies, competition experience, and performance statistics). Data were analyzed using a reflexive thematic analysis to identify …	2021
Purpose: To quantify activity profiles in approximately 5-min periods to determine if the intensity of rugby league match play changes after the most intense period of play and to determine if the intensity of activity during predefined periods of match play differ between successful and less-successful teams playing at an elite standard. Methods: Movement was recorded using a MinimaxX global pos…	2024
This study aimed to test a comprehensive model in adolescent athletes that explores the effect of shame on sports anxiety and whether psychological inflexibility and mindfulness influence this association. The sample study included 210 young Portuguese athletes from different competitive sports. The path analysis results confirmed the adequacy of the proposed model, which explained 49% of the var…	2015
Objectives: The main aim of this study was to identify the development of engagement in football-specific activities of elite youth association football (soccer) players who have made the transition to senior professional status or not. Design: Comparative research design. Method: Data were collected from all elite youth players (N = 745) within the age-range of 14-21 years from all Norwegian Pre…	2025
Elite level ice hockey places high demands on player's physical and technical attributes as well as on cognitive and executive functions. There is, however, a notable lack of research on these attributes and functions. The present study investigated executive function with selected tests from the D-KEFS test battery among 48 ice hockey players and compared them to a standardized sample. Results s…	2014
Objectives: To investigate the relationship between physical qualities and match activity profiles of recreational Australian football players. Design: Prospective cohort study. Methods: Forty players from three recreational Australian football teams (Division One, Two and Three) underwent a battery of fitness tests (vertical jump, 10 and 40 m sprint, 6 m x 30 m repeated sprint test, YoYo intermi…	2016
Purpose: Most high-intensity bouts of exercise in volleyball consist of jumping activities, which are responsible for inducing muscle damage, high levels of fatigue, and muscle soreness. Therefore, the aim of the current study was to quantify and analyze the training loads, neuromuscular fatigue, and perceptual well-being of a 5-week in-season mesocycle carried out by a professional male volleyba…	2015
Vitamin D insufficiency is common in athletes and may lower physical performance. Many cross-sectional studies associate vitamin D status with physical performance in athletes; however, there have been few prospective randomized controlled trials with adequate statistical power to test this relationship, and none in the southern hemisphere. Thus, a prospective double-blind, randomized, placebo-co…	2023
Evaluation is a necessary component of nearly every job and strength and conditioning coaches are no exception. However, the utility of that evaluation seems likely to vary tremendously across the sporting landscape. The literature is lacking information on how strength and conditioning coaches are evaluated. Therefore, the purpose of this project was to solicit responses from head strength and c…	2018
The PPAR alpha gene code for transcriptional factor that is a central regulator of expression of genes involved in fatty acid metabolism and is believed to be a one of the genes of health-related fitness phenotype. The aim of this study was to examine the hypothesis that G allele of PPAR alpha intron 7 G/C polymorphic site (rs4253778) is positively associated with endurance athlete status. PPAR a…	2017
The requirements of performance sport are becoming more and more time-consuming for athletes. Based on the work of Rosa, the article looks into the ability of athletes to reconcile their training project and the increasing requirements of practice at a high level. To address this issue, we interviewed 63 high-level French athletes who train at the French Institute of Sport. The results show that …	2011
Purpose: To investigate how different warm-ups influenced subsequent sled-pull sprint performance in Olympic-level bob-skeleton athletes as part of their preparation for the 2010 Winter Olympics. Methods: Three female and 3 male athletes performed 5 different randomized warm-ups of differing intensities, durations, and timing relative to subsequent testing, each 2 days apart, all repeated twice. …	2021
The sporting career of elite athletes is a limited, inevitably terminal and often short career, with an early retirement process, so elite athletes should consider having a second professional career. In this sense, entrepreneurship is a popular choice for professional athletes and, moreover, they are considered to be well equipped, in terms of personality and skills, for this entrepreneurial car…	2013
Professional horse racing is a physically demanding sport. The aim of the study was to examine the physical preparation strategies of jockeys for racing. A questionnaire was developed and validated which comprised of 4 sections; (a) background information, (b) making weight and current associated exercise habits, (c) current physical activity practices, and (d) jockey perceptions of strength and …	2025
ObjectivesTo describe thepattern of injuries in the second division of men's professional football in Argentina.MethodsThis descriptive prospective multicentric study included 195players from six teams. The methods adhered to the football extension of theinternational olympic committee (IOC) consensus statement on injurysurveillance. A time-loss injury definition was used. Primary outcomes includ…	2022
The aim of this study was to compare physical performance in amateur handball players of 2 different competitive levels. Thirty-four senior handball players were divided into 2 groups according to their competitive level (regional category: REG or national category: NAC). Although no significant differences were found between groups in any of the horizontal jump (HJ) or vertical jump (VJ) variabl…	2025
PurposeTo demonstrate return to play (RTP) rates, the level of RTP and time taken to RTP in different sports after anterior cruciate ligament reconstruction (ACL-R) and compare the differences between football and rugby. The secondary aims were to compare the differences in intra articular injuries and their treatments and reoperation rates between these sports.MethodsA retrospective review of a …	2020
Overtraining syndrome (OTS) poses a critical challenge in youth soccer, particularly during periods of rapid physiological maturation combined with high training demands. This study aimed to develop and validate a multidimensional prediction model for overtraining risk in youth soccer players by integrating physiological, psychological, and performance parameters through advanced machine learning…	2023
An activity profile of competitive 3 x 3-min elite-level amateur boxing was created from video footage of 29 Olympic final and semifinal bouts in 39 male boxers (mean +/- SD) age 25.1 +/- 3.6 y, height 178.3 +/-	2025
Background Injury risk is regularly assessed during the preseason in susceptible populations like female soccer players. However, multiple outcomes (high-dimensional dataset) derived from multiple testing may make pattern recognition difficult. Thus, dimension reduction and clustering may be useful for improving injury surveillance when results of multiple assessment tools are available. Aim To d…	2015
An Australian analysis of global sporting megatrends has noted the rise in prominence of action sports. Over the past few decades, action sports have continued to evolve and fragment. Changes in the high-performance sector have been particularly evident through the highly visible inclusion of action sports such as BMX, snowboarding, surfing, skateboarding and sports climbing in the Olympic Games.…	2023
We aimed to investigate the correlation between serum and salivary concentrations of steroid hormones and IgA, and the variation in concentrations of these biomarkers, across a soccer competitive season in a sample of players playing for an Italian major League team. Thirty-five elite male soccer players were recruited and assessed for salivary hormones (cortisol, testosterone, T/C parts per thou…	2019
Background and study aimIt is well known that professional physical training may be one of the factors modifying s circulating serum level of growth hormone, testosterone and cortisol. However, the effect of high-intensity upper and lower body Wingate Anaerobic Test (WAnT) on the serum hormone levels in association to vitamin D status still remains unspecified. The aim of the current study was to…	2018
The aim of this study was to examine the effects of a traditional resistance training scheme on the relative strength (RS), relative peak-force (RPF), strength deficit (SDef), and vertical jump and sprint abilities in elite young soccer players. Thirty-five under-20 soccer players from two professional clubs were assessed before and after a 4-week competitive period. One team performed 12 session…	2025
Athletes with intellectual disabilities (ID) were re-introduced into the Paralympics in London 2012. As part of this development a classification system had to be established evidencing the impact this impairment has on elite sports performance. This review examines the research behind this issue. Firstly it examines the limited literature comparing the standards reached by top-level athletes wit…	2022
The aquatic sports competitions held during the summer Olympic Games include diving, open-water swimming, pool swimming, synchronized swimming, and water polo. Elite-level performance in each of these sports requires rigorous training and practice to develop the appropriate physiological, biomechanical, artistic, and strategic capabilities specific to each sport. Consequently, the daily training …	2015
Objectives: Brain Endurance Training (BET) - the addition of mentally fatiguing cognitive tasks to standard physical training - could improve performance in soccer. We tested whether BET, with cognitive tasks intermixed with physical training activities, improved players' cognitive and soccer-specific technical performance compared to physical training alone when fresh and fatigued. Design: The s…	2014
Limited research has been performed on competitive bouldering. The aim of this study was to quantify the movement dynamics of elite boulder climbers. Six climbers were filmed during a national competition consisting of 5 novel climbing problems or routes. Two problems were randomly selected and film footage was analyzed using Kandle Swinger Pro software to determine type and duration (seconds) of…	2025
The relative importance of key performance factors is poorly studied in high-level climbers. This study aimed to (1) determine the role of forearm muscle strength and endurance in high-level rock climbing, (2) and provide suitable dynamometric test parameters for muscle endurance assessment in high-level climbers. Six higher elite (redpoint Fr.9a) and eight elite/advanced (redpoint Fr.8a+) climbe…	2010
Although elite athletes have been reported to be high academic achievers, many elite soccer players struggle with a stereotype of being low academic achievers. The purpose of this study was to compare the academic level (pre-university or pre-vocational) and self-regulatory skills (planning, self-monitoring, evaluation, reflection, effort, and self-efficacy) of elite youth soccer players aged 12-…	2024
To analyse the association of seasonal best time, distance and different performance levels with end-spurt behaviour in one swimming season. Race results in 800 and 1500 m pool freestyle swimming in the season 2018/2019 including 14,930 races and 2650 swimmers were obtained. The end-spurt for each race was determined by means of an End-Spurt Indicator (ESI). Subsequently, ESI was used as a depend…	2010
Purpose: To investigate the factors affecting the anthropometric and physical characteristics of elite academy rugby league players. Methods: One hundred ninety-seven elite academy rugby league players (age = 17.3 [1.0] y) from 5 Super League clubs completed measures of anthropometric and physical characteristics during a competitive season. The interaction between and influence of contextual fac…	2023
Despite the large amount of research available on how engagement in football practice relates to future performance level among football players, similar information about the contribution of non-football activities is scarce. Based on data from 745 elite youth players this study aimed to identify the characteristics and contribution of diverse participation towards elite youth and senior profess…	2019
The purpose of this study was to investigate the relationships between serum creatine kinase [CK], an indirect marker of muscle damage, and specific indices of match load in elite Australian football. Twenty-six professional players were assessed during a competitive Australian Football League (AFL) season. [CK] was collected 24-36 hours before match and 34-40 hours after match during 8 in-season…	2014
Context: Prevalence studies have been carried out widely on elite volleyball players. However, the extent to which specific prevention strategies are used and the influence of the sport equipment on the occurrence of injuries have been sparsely investigated. Objective: To describe the prevalence of injuries sustained during 1 season in elite Spanish volleyball leagues and to investigate the assoc…	2019
To assess the outcome of nonoperative treatment after complete avulsion of the proximal adductor longus tendon in high-performance athletes. Six consecutive athletes were included. Treatment was conservative following a strict rehabilitation plan. Following parameters were analysed: basic data, mechanism of injury, classification, tendon retraction, size of defect in MRI and return to play (RTP).…	2019
Purpose: The aim of this study was to analyse the relationship between absolute and acute:chronic workload ratios and non-contact injury incidence in professional football players and to assess their predictive ability. Methods: Elite football players (n=130) from five teams competing in European domestic and confederation level competitions were followed during one full competitive season. Non-c…	2016
Objectives: The main and interactive effects of biological maturity status and relative age upon self-regulation in male academy soccer players are considered. Consistent with the 'underdog' hypothesis, whereby relatively younger players may benefit from competitive play with older peers, it was predicted later maturing and/or relatively younger players would report more adaptive self-regulation.…	2018
The aims of the present study were to identify (i) home advantage in elite handball according to the quality of opponent, (ii) the game periods where the teams score more goals, and (iii) the game statistics associated with the teams' success according to the game's location. The sample comprised 480 regular season games (2007-2009) from the Spanish Professional Handball League. The goals scored …	2018
The conditions for high performance have changed considerably over the last few years. Athletes must spend more time training and competing, devote a lot of time to mental, physical and nutritional professionals and continue to respond to some constraints such as studying, spending time with their families, friends and quality of life. In this context and based on the work of Rosa, we wonder abou…	2012
The use of nicotine amongst professional and elite athletes is high, with anecdotal evidence indicating increased prevalence amongst cycling sports. However, previous investigations into its effects on performance have not used high-validity or-reliability protocols nor trained cyclists. Therefore, the present study determined whether nicotine administration proved ergogenic during a similar to 1…	2018
Objectives: Injury is a common and challenging experience for many athletes, and return-to-sport outcomes have been persistently poor despite advancements in research and practice. To ameliorate this challenge and to bridge a gap that exists in the sport injury literature between theoretical conceptualization and intervention design, research is needed to explore team-based approaches to professi…	2019
Childhood sport participation is argued to be important to understand differences in self-regulation and performance level in adolescence. This study sought to investigate if football-specific activities in childhood (6-12years of age) is related to self-regulatory skills and national under 14- and 15-team selection in Norwegian elite youth football. Data of practice histories and self-regulatory…	2022
To date, limited research attention has been directed toward examining the wellbeing and mental health of the support team who work with elite athletes in the performance setting. Hence, using a pragmatic approach, this study explored the factors perceived to impact the wellbeing and mental health of coaches and sports science practitioners within a national sporting organization. Individual inte…	2018
Elite sporting coaches and entourage operate in the same high-performance environments as elite athletes and, therefore, encounter similar risk factors for mental health as the athletes that they coach, train, and support. Despite this, there has been less research attention to the mental health of elite coaches and entourage, beyond studies examining burnout and wellbeing. A greater focus on und…	2021
This study explores self-regulated learning (SRL) among young soccer players, transcending the traditional focus on competitive levels. One hundred twenty-four soccer players of regional and provincial levels from under 14 to under 17 age groups voluntarily participated in the study and were combined into a single group. A median-split method based on total time performance was used to separate p…	2024
Training volume has been associated with jumper's knee in volleyball players, but jump variability among professionals has not been investigated and individual jump demands are unknown. The purpose of this study was to examine position-specific jump demands required for training and competition during a professional volleyball season and to investigate the individual variability associated with j…	2025
Objectives: This study aimed to (i) establish the concurrent validity and intra-unit reliability of a foot-mounted inertial measurement unit for monitoring soccer technical actions, (ii) quantify the within-microcycle inter-positional differences in the technical actions of professional soccer training, and (iii) determine the influence of drill category on the technical actions of professional s…	2018
The development of sporting talent in team sports has traditionally been based on talent identification programmes focused on the individualisation of the athlete in a single sport from childhood. These models have often been unsuccessful due to their lack of scientific evidence, as well as not taking into account factors such as the Relative Age Effect or the role of coaches in the early stages …	2022
Purpose: This study investigated the effect of ingesting 0.3 g/kg body weight (BW) of sodium bicarbonate (NaHCO3) on physiological responses, gastrointestinal (GI) tolerability, and sprint performance in elite rugby union players. Methods: Twenty-five male rugby players, age 21.6 (2.6) yr, participated in a randomized, double-blind, placebo-controlled crossover trial. Sixty-five minutes after con…	2025
A number of methods have been developed over the years to control training volumes and optimize player performance. The prevention of injuries has become a priority for coaching staffs. Some authors consider training volume, intensity and frequency as key to the prevention of sports injuries. The goal of this study is to assess the effectiveness of a variety of preventive measures focused on volu…	2010
In a previous study we described the achievement and motivation variables that can explain the belonging to an elite competitive level of young basketball players, divided in two groups: elite and local. Two questionnaires were used: the Work and Family Orientation Questionnaire/WOFO (Spence and Helmreich, 1983), with three dimensions of achievement: work, mastery and competitiveness, and the Del…	2016
The aim of this study was to profile hematological, oxidative stress, and immunological parameters in male athletes who practiced combat sports and to determine whether the type of combat sport influenced the measured parameters. Eighteen karate professionals, 15 wrestlers, and 14 kickboxers participated in the study. Hematological, iron-related, oxidative stress, and immunological parameters wer…	2015
The purpose of this study was to assess the validity of a new basketball-specific complex test (BBCT) based on the ascertained match performance. Fourteen female professional basketball players (ages: 23.41.8 years) performed the BBCT and a treadmill test (TT) at the beginning of pre-season training. Lactate, heart rate (HR), time, shooting precision and number of errors were measured during the …	2013
The aims of this study were to compare the training load intended by a coach with the training load perceived by the players, over a 45-week professional futsal team season and to compare the variation of session rating of perceived exertion (sRPE) across different periods of the season. Eighteen Brazilian professional futsal players participated in the study. The players' rating of perceived exe…	2018
Objectives: Good health is the basic foundation for peak performance in elite sports, yet athletes are often conflicted between protecting their health for the sake of being able to compete and risking their health in the form of potential injuries to achieve even higher levels of performance. Adolescent athletes, who are in a sensitive phase of development, are especially prone to negative conse…	2016
This article will examine the previously under-researched area of the under-representation and experiences of elite level minority (male) coaches in (men's) professional football in Western Europe. More specifically, the article will draw on original interview data with 40 elite level minority coaches in England, France and the Netherlands and identify a series of key constraining factors which h…	2014
Purpose Return to performance (RTPerf) after anterior cruciate ligament (ACL) surgery remains difficult to predict in elite alpine skiers, as general criteria may not fully apply. This study aimed to identify determinants and the time needed to achieve RTPerf at the same competitive level. Methods A prospective cohort of 71 elite alpine skiers (mean age: 23.6 +/- 5.2 years; height: 173.0 +/- 7.8 …	2018
The purpose of this study was to evaluate the reproducibility and validity of two new tests designed to examine goalkeeper-specific technique. Twenty-six goalkeepers (14.49 +/- 2.52 years old) completed two trial sessions, each separated by one week, to evaluate the reproducibility of the Sprint-Keeper Test (S-Keeper) and the Lateral Shuffle-Keeper Test (LS-Keeper). Construct validity was assesse…	2025
Objectives: Compared to other athletic activities, research on injury incidence and risk factors in dance is limited. There is also a need for more research evaluating the impact of intense training on elite adolescent athletes. The aim of this study was to evaluate the rates and risk of injuries, the hours of dance exposure and the characteristics and consequences of injuries among elite pre-pro…	2016
Beach handball is characterized by high- and low-intensity efforts on an unstable surface. Players are expected to display high levels of physical performance on sand, though there are no data concerning success in elite players. Purpose: This study aimed to address anthropometric, fitness, and sport-specific skills components in beach handball, by comparing elite national team beach handball pla…	2014
Purpose: To evaluate the relationship between items of the Short Recovery and Stress Scale (SRSS) related to physical stress and recovery and the biomarker creatine kinase (CK) in professional handball. Methods: CK and SRSS items (physical performance capability, overall recovery, muscular stress, and overall stress) were assessed in an observational study of 16 adult male professional handball p…	2022
Background Success at the elite level in sport is often attributed to physical prowess, technical skill, and mental attitude. However, underpinning these factors are various lifestyle, support and social factors that may contribute to successful performance, but which may be absent from athlete development programs. Methods An online survey was used to investigate athlete perceptions of lifestyle…	2024
Background: Anterior cruciate ligament (ACL) injuries are among the most common knee injuries sustained in elite sport, and athletes generally undergo ACL reconstruction (ACLR) to facilitate their return to sport. ACL graft rupture is a career-threatening event for elite athletes. Purpose/Hypothesis: The purpose of this study was to determine the risk factors for graft failure in professional ath…	2022
Itself a unique outlier when related to for-profit sport, contemporary professional male road cycling also provides a subject that can be framed as an outsider. Where most high-performance sports applaud expressions of visible musculinity, the peloton demarcates power not through strength-as-observable but rather the absence thereof. Through an inversion of meaning, the most dominant are the most…	2022
The purpose of this study was to examine how Canadian women's hockey stakeholders view the elite female hockey program and its impact upon the ability of a player to progress along the athlete development pathway. This research applied institutional work through institutional maintenance to address this purpose. A total of 21 semi-structured interviews were conducted with players, parents, coache…	2026
This study examined the validity of the 30-15 Intermittent Fitness Test (30-15IFT) within rugby league. Sixtythree Australian elite and junior-elite rugby league players (22.5 +/- 4.5 years, 96.1 +/- 9.5 kg, Sigma 7 skinfolds: 71.0 +/- 18.7 mm) from a professional club participated in this study. Players were assessed for anthropometry (body mass, Sigma 7 skinfolds, lean mass index), prolonged hi…	2019
We examined how summated training and match load measures relate to salivary immunological and hormonal profile changes in professional football players. Data were collected from 18 elite-level professional male football players from one English Championship team across a complete 40 wk competitive season. Daily training (micro-technology) and match (computerised tracking) measures of total, high…	2017
The aims of this technical report were to analyze the validity of real-time data collected by electronic performance and tracking systems (EPTS) and investigate the effect of varying real-time receiver's position on the real-time data collected. Physical performance data were collected from professional soccer players using EPTS. In addition, 3 real-time receivers, which were placed in different …	2022
The social networking site Instagram provides users with an abundance of photos and information in many domains including sports. The posts are often intended to inspire and motivate users. We argue that the display of success and failure of professional athletes may influence elite athletes' own sports ambitions. Research has shown that exposure to positive ingroup stereotypes and exposure to ne…	2022
This study was done to investigate the advantage of playing at home in elite women's volleyball leagues and the influence of performance indicators in the game score according to set number. The sample consisted of 240 games of the Brazilian Volleyball League (n = 132 games) and the Italian Volleyball League (n = 108 games) from the 2011-2012 season. The relationship of performance indicators (in…	2022
Research question: Following a network perspective, we present football's European loan system as an economic network and aim to answer the following questions; (i) what is the structure of the network? and, (ii) what are the topological properties of the network? Research methods: Using data on the top-5 European leagues in European football 8139 loan transactions between 31 December 2009 and 22…	2014
The aim of this study was to provide reference data of variation in external training loads for weekly periods within the annual season. Specifically, we aimed to compare the weekly acute load, monotony, and training strain of accelerometry-based measures across a professional soccer season (pre-season, first and second halves of the season) according to players' positions. Nineteen professional …	2020
The purpose of the study was to compare playing intensity and performance changes within a water-polo match in players of different competitive levels. High-level (n = 7) and lower-level (n = 7) players performed a progressively increasing speed test of 5 x 200 m swimming and speed corresponding to lactate concentration of 4.0, 5.0.	2020
The migration of soccer players has increased in recent years. In this study, we examined the experiences of elite young soccer players as they engaged in a migratory transition from their home country to an English Premier League (EPL) club. Five young players, who made the migratory transition between the ages of 16 and 24, were interviewed. Data were analysed using the principles of content an…	2016
We investigated the changes in bone characteristics and body composition of elite speed skaters across two competitive seasons. Twelve elite speed skaters (age 23 +/- 4 years; height 1.73 +/- 0.09m; body mass 68.5 +/- 8.8kg; mean +/- 1SD) were assessed by DXA and pQCT for Bone Mineral Density (BMD), Bone Mineral Content (BMC), area, bone strength, cortical thickness and density at four points ove…	2012
The aims of this study were to analyse the physical responses of professional soccer players during training considering the contextual factors of match location, season period, and quality of the opposition; and to establish prediction models of physical responses during training sessions. Training data was obtained from 30 professional soccer players from Spanish La Liga using global positionin…	2019
The aim of this study was to concurrently model the influence of a number of physical and performance parameters on subsequent incidence of hamstring injury in a squad of English Premier League soccer players. Thirty six healthy, male, elite, professional soccer players (age 22.6 +/- 5.2 years, height 1.81 +/- 0.08 m, mass 75.8 +/- 9.4 kg, lean mass 69.0 +/- 8.0 kg) were assessed during the first…	2021
This study aimed to test the reliability, sensitivity, construct and logical validity of an adapted Special Judo Fitness Test (SJFT) for judo athletes with visual impairment . Twenty judo athletes with visual impairments performed both the adapted SJFT with tactile and sonorous stimuli (experimental conditions) and the typically administered SJFT (standard condition). We used analyses of variance…	2010
In the study reported here, 12 sport performers (six elite and six non-elite) were interviewed with regard to organizational-related issues they had experienced in preparation for competition. Grounded theory procedures facilitated the development of a conceptual framework of organizational stressors consisting of five general dimensions: factors intrinsic to the sport, roles in the sport organiz…	2021
Objectives: This study investigated the association between high-speed running (HSR) and sprint running (SR) and injuries within elite soccer players. The impact of intermittent aerobic fitness as measured by the end speed of the 30-15 intermittent fitness test (30-15 V-IFT) and high chronic workloads (average 21-day) as potential mediators of injury risk were also investigated. Design: Observati…	2012
The aim of this research was to examine the demands of competitive basketball games and to study the relationship between athletes' physical capability and game performance. Physical and physiological game demands and the association of relevant field test with game performance were examined in 18 male junior basketball players. Computerized time-motion analysis, heart rate (HR), and blood-lactat…	2018
The aim of the current investigation was to understand the impact of pretraining neuromuscular performance and creatine kinase (CK) status on subsequent training performance in elite soccer players. Thirty soccer players (age: 25.3 +/- 3.1 years; height: 183 +/- 7 cm; mass: 72 +/- 7 kg) were involved in this observational study. Each morning before training, players completed assessments for neur…	2010
To compare the probability of tackle success (the tackler preventing the ball-carrier and ball from progressing towards the tackler try-line) when contacting the ball-carrier at different heights (shoulder, mid-torso and legs) for different types of tackles (active, passive, smother and arm) while accounting for other tackler situational factors within seven playing levels. Video footage of 271 m…	2018
Research question: The body of literature examining potential trickle-down effects from elite sport success to mass sport participation has grown considerably over the years. The evidence is mixed but generally suggests that when a nation's athletes win medals at international tournaments - for example the Olympic Games or the FIFA World Cup - it cannot be expected to inspire amateurs to take up …	2025
This study aims to provide a physiologic profile of professional cricketers and note positional differences at the start of the 2007/08 competitive season. Fifteen participants (9 bowlers, 6 batsmen) aged 25.0 +/- 5.0 years (mean +/- SD) took part in this study. Participants (bowlers and batsmen) completed a series of field-based fitness assessments: body composition (sum of 7 skinfolds, 72.5 +/-…	2021
The aim was to assess the relationship between aerobic fitness and metabolic power metrics in elite male soccer players, and the possible differences that playing positions might impose during match play over new metabolic power metrics. Sixty-two elite professional male soccer players (13 central backs, 13 side backs, 22 midfielders, and 14 forwards) took part in the study. Players were monitore…	2010
The aim of the current investigation was to quantify the physical and physiological demands of elite international female field hockey across the quarters of match-play. Twenty-seven elite international female field hockey outfield players (23 +/- 3 years; 162.6 +/- 13.0 cm; 66.0 +/- 6.0 kg) participated in the current observational study during the 2016-2017 season. Participants were monitored u…	2022
This study analyzes representation in collective bargaining in professional sports leagues and shows that the labor market is not completely competitive off-the-field. Because collective bargaining impacts future compensation and player unions are always represented by current players and often represented by more experienced players, there is a much higher incentive to advocate for policies that…	2019
Background: A recent meta-analysis found that generalized joint hypermobility is a risk factor for knee injuries during contact sports. The effect of hypermobility on the incidence of injuries in elite-level professional soccer players is not known. Purpose: To compare the incidence of injury between hypermobile and nonhypermobile elite-level male professional soccer players. Study Design: Cohort…	2017
Impact loading in athletes participating in various sports has been positively associated with increased bone mineral density (BMD), but this has not been investigated in elite Kenyan runners. Body composition and site-specific BMD measures quantified with dual x-ray absorptiometry were measured in 15 elite male Kenyan runners and 23 apparently healthy South African males of different ethnicities…	2012
Heart rate and time-motion were examined in elite female handball players (U19) during six competitive matches. The average age of the participants was 17.9 +/- 0.3 years, the average mass was 65.4 +/- 6.9 kg, and the average height was 169.6 +/- 6.9 cm. Time-motion analyses of the players were performed using Video Manual Motion Tracker 1.0 software. The descriptive approach of the study determi…	2018
This study focused on identifying the neural markers underlying optimal and suboptimal performance experiences of an elite air-pistol shooter, based on the tenets of the multi-action plan (MAP) model. According to the MAP model's assumptions, skilled athletes' cortical patterns are expected to differ among optimal/automatic (Type 1), optimal/controlled (Type 2), suboptimal/controlled (Type 3), an…	2014
Context: Self-report questionnaires are an important method of evaluating lifespan health, exercise, and health-related quality of life (HRQL) outcomes among elite, competitive athletes. Few instruments, however, have undergone formal characterization of their psychometric properties within this population. Objective: To evaluate the validity and reliability of a novel health and exercise questio…	2016
This study aimed to examine the reliability and validity of the inline skating skill test. Based on previous skating experience forty-two skaters (26 female and 16 male) were randomized into two groups (competitive level vs. recreational level). They performed the test four times, with a recovery time of 45 minutes between sessions. Prior to testing, the participants rated their skating skill usi…	2015
Context: Wearable performance devices and sensors are becoming more readily available to the general population and athletic teams. Advances in technology have allowed individual endurance athletes, sports teams, and physicians to monitor functional movements, workloads, and biometric markers to maximize performance and minimize injury. Movement sensors include pedometers, accelerometers/gyroscop…	2016
Purpose: Lower barometric air pressure at altitude can affect competitive performance of athletes in some sports. Reported here are the effects of various altitudes on elite track-and-field athletes' performance. Methods: Lifetime track-and-field performances of athletes placed in the top 16 in at least 1 major international competition between 2000 and 2009 were downloaded from the database at t…	2016
To date, little consideration has been given to the impact on elite athletes of the time at which pre-match meetings are conducted in relation to kick-off. The use of an online survey and follow-up semi-structured interviews explored the perceptions of elite professional football players towards the timing of such meetings. A total of 40 elite professional football players from nine English Footb…	2015
The aim of the study was to analyse, using the Spanish version of the ACSQ-1, the use of coping strategies considering gender, age, type of sport and sport modality, as well as the correlations themselves. The sample consisted of 334 Colombian elite athletes (156 men and 178 women) with a mean age of 27 years (M = 27.10, SD = 6.57). The most commonly used strategies were emotional calming and cog…	2024
The micro-level enactment of elite sport policy has received little critical coverage in the sociology of sport subdiscipline. This paper provides original insights into how coaches working in professional youth football academies variously interpreted, experienced and engaged with The FA Premier League's Elite Player Performance Plan (EPPP). In-depth, cyclical interviews were used to generate da…	2023
This paper describes the fluctuations of temporal criteria dynamics in the context of professional sport. Specifically, we try to verify the underlying deterministic patterns in the outcomes of professional basketball players. We use a longitudinal approach based on the analysis of the outcomes of 94 basketball players over ten years, covering practically players' entire career development. Time …	2021
This study examined the change in countermovement jump (CMJ) performance across a microcycle of training in professional soccer players during the in-season period. Nine elite youth soccer players performed a CMJ test before and after 4 consecutive soccer training sessions of an in-season weekly microcycle. Training load was quantified using global positioning systems, heart rate, and rating of p…	2012
Purpose: Examine visual function of soccer players of different skill level and playing position. Methods: Elite players from an English Premier League soccer club (n = 49) and intermediate players (n = 31) completed an assessment on a Nike SPARQ Sensory Station of: static and dynamic visual acuity, contrast sensitivity, accommodative vergence facility, target capture and perception span. Results…	2015
In this study, the authors investigated the association between the ACTN3 and angiotensin-converting enzyme (ACE) genotypes and the performance of 135 Japanese elite male wrestlers. Fifty-two wrestlers had participated in world championships, including the Olympic Games, or had placed first in Japanese national championships and were classified as international. The remaining 83 wrestlers were cl…	2017
Aim. The authors proposed to retrospectively assess the incidence of ankle sprain and the relevant risk factors in footballers playing in the teams of the province of Parma during a professional season. Methods. Sixty-six football clubs from the province of Parma associated with the Italian Football Federation were contacted. Each athlete involved filled out a questionnaire. Results. Fifty-three …	2012
Objectives: To investigate the physical demands of professional rugby league match-play using microtechnology, and to compare these demands with typical training activities used to prepare players for competition. Design: Prospective cohort study. Methods: Thirty elite rugby league players participated in this study. Seven hundred and eighty-six training data sets and 104 data sets from National …	2013
The aim of this study was to compare the distances at various intensity in matches and small-sided games in elite-young soccer players using the metabolic power approach and running speed methods through fixed and individual speed zones. The second aim was to investigate the difference in high intensity external workload (% of total distances covered >16km/h or >20W/kg) between matches and small-…	2012
Objectives Bilirubin is a potent endogenous antioxidant and immunomodulating substance, which is also implicated in both cell signalling and various metabolic pathways. Mild elevation of systemic bilirubin concentrations provides substantial protection against many diseases of civilization. Rare published reports have suggested that serum bilirubin might also be relevant to sports performance. Th…	2020
The purpose of the present study was twofold: to investigate position-specific physical match demands of national level women's football; and to examine if demands change during a match (comparison between first and second half and in 15-minute intervals). Seven teams from the Finnish National League participated in the study. Eighty-five players met the inclusion criteria, and a total of 340 ind…	2022
Objectives: To assess the fitness of elite alpine skiers during recovery from anterior cruciate ligament (ACL) reconstruction and changes in performance level after return to competition. Design: Retrospective cohort study. Methods: The database of a specialized sports clinic was screened for professional alpine skiers with a history of ACL rupture and reconstruction. Strength and further functio…	2023
Low energy availability (LEA), defined as an imbalance between dietary intake and exercise energy expenditure, has been associated with physiological and psychological dysfunction in athletes. The resting metabolic rate ratio (RMRratio), calculated as measured RMR divided by predicted RMR, is increasingly used as a surrogate marker for chronic energy deficiency when values fall below 0.9. Therefo…	2019
Objectives: Doping-related knowledge, beliefs and attitude influence adolescent athletes' susceptibility to prohibited performance-enhancing substances. They might be modified by different cultural backgrounds. This study's aim was to analyse the geographical heterogeneity of doping-related knowledge, beliefs and attitude among adolescent elite athletes. Design: Cross-sectional study. Methods: A …	2025
Biathlon is a complex sport subjected to large performance variability. Among the environmental conditions (e.g., temperature, wind, snow conditions) susceptible to influence performance, altitude is likely a detrimental factor for skiing (i.e., due to decreased aerobic capacity) as well as for prone and/or-to a larger extent-standing shooting (i.e., due to altered postural control and increased …	2021
Professional soccer with high training loads is defined with weekly competition. The purpose of this study was to compare external training load data of GPS derived variables that preceded a home versus away match. Twenty-two weeks of a national league meet schedule were analyzed, which included 11 home and 11 away matches. Twelve professional soccer players (age, 28.6 +/- 2.7 years; height, 182.…	2019
Objectives: To facilitate elite youth Rugby League (RL) player transition into a high-performance environment, study objectives were to (i) identify environmental transition demands appraised by players as stressors; (ii) to develop and implement an RL contextualised stressor-coping intervention program; and (iii) evaluate intervention effectiveness in dealing with stressors during transitions ex…	2025
Many Nations are increasingly investing public money in elite sport on the belief that this will trigger a range of benefits for the population. However, there is lack of insight into how the population perceives elite sport's impact on society. This study developed and tested a measurement scale assessing the publics' beliefs of the positive and negative societal impacts that could potentially f…	2021
Face attractiveness has been found to play an important role in human evolution, possibly because highly attractive faces were more likely to be associated with good health and reproductive ability. It is important to explore the association between athletic performance and face attractiveness of the world-class elite athletes to further understand the dominance of physical fitness of facial feat…	2019
Background: The effect that an anterior cruciate ligament injury requiring reconstructive surgery has on the professional advancement and performance of amateur baseball players selected in the Major League Baseball draft is not known. Return to sports after anterior cruciate ligament reconstruction (ACLR) in professional athletes has been shown to be high, but mixed results with regard to perfor…	2024
Background: Soccer has a high injury rate, with lateral ankle sprains being a common injury. Therefore, an approach to prevent or at least reduce the occurrence is warranted. Injury prevention can be improved by identifying specific risk factors and individuals at risk. Purpose: To assess drop-jump landing performance as a potential predictor of lateral ankle sprain within 3-year follow-up. Study…	2020
PurposeFemoroacetabular impingement syndrome (FAIS) is a known cause of impaired sports performance in athletes and the relationship between FAIS and soccer players has previously been described. Hip arthroscopy is a viable treatment option that can facilitate athletes' return to sport (RTS). The aim of this study was to evaluate the RTS and return to performance (RTP) with objective measurements…	2018
Background: A sport-specific conditioning program can help tennis players train for competition or return to play from injury. This study determined the actual tennis serve volume in elite play and used these data to construct an interval training program based on stroke volume. Hypothesis: There will be no differences in serve volume between male and female tennis players at the professional and…	2023
Global positioning systems (GPS) technology has made athlete-tracking a convenient and accepted technique to specify movement patterns and physical demands in sport. The purpose of this study was to examine positional demands of elite youth Gaelic football match-play using portable GPS technology to examine movement patterns and heart rates across match periods. Fifty-six elite youth male Gaelic …	2016
This study tested whether a single 100 mu g inhalation of salmeterol enhances 12-s sprint performance in both fresh and fatigued states in elite road cyclists. In a randomized crossover design, 16 well-trained, non-asthmatic male cyclists completed 2 trials 1 week apart. Participants inhaled either 100 mu g salmeterol or placebo 1h before testing. Each trial involved: an initial 12-s sprint (fres…	2015
This paper explores the significance of professionalization of sport in harnessing elite sport success in Uganda's sport system. The study adopted qualitative and case study designs involving an exhaustive review of literature; in-depth semi-structured interview data analyzed using thematic analysis. The findings reveal that professionalization unblocks the channels for improved sporting training…	2025
This study aimed to determine the validity and reliability of global positioning system (GPS) units for measuring a standardized set of acceleration and deceleration zones and whether these standardized zones were capable of identifying differences between playing positions in professional Australian football. Eight well trained male participants were recruited to wear two 5 Hz or 10 Hz GPS units…	2025
Nutrition usually makes a small but potentially valuable contribution to successful performance in elite athletes, and dietary supplements can make a minor contribution to this nutrition program. Nonetheless, supplement use is widespread at all levels of sport. Products described as supplements target different issues, including the management of micronutrient deficiencies, supply of convenient f…	2015
Background: Participation in elite-level soccer predisposes athletes to injuries of the medial collateral ligament (MCL), resulting in variable durations of time lost from sport. Purpose: To (1) determine the rate of return to play (RTP) and timing after MCL injuries, (2) investigate MCL reinjury incidence after RTP, and (3) evaluate the long-term effects of MCL injury on future performance. Stud…	2018
The study presents a socio-psychological analysis of the conventional psychological concept of passion, grit and mindset among Iranian elite wrestlers, along with exploring the associations of the aforementioned variables. We conducted a cross-sectional, correlational questionnaire survey among 124 international and national Iranian top male wrestlers and recruited 106 male and female Iranian uni…	2021
To assess the influence of age and skill level on handball throwing kinematics and performance, 126 participants were distributed into groups according to their skill level (elite or recreational) and age group (U12, U16 or +18). Each participant performed three sets of 10 throws, aiming to hit a target (40 x 40 cm) located in the right corner of the goal. During testing, kinematic data were reco…	2021
According to a view defended by Hubert Dreyfus and others, elite athletes are totally absorbed while they are performing, and they act non-deliberately without any representational or conceptual thinking. By using both conceptual clarification and phenomenological description the article criticizes this view and maintains that various forms of conscious thinking and acting plays an important role…	2023
Objectives:To develop three different training drill classification systems for Australian Rules football using physical and skill-related data. Methods:Forty professional Australian footballers wore 10 Hz Global Positioning System units for six matches and 17 training sessions including 35 drills. High intensity running per minute, metres per minute and high-intensity running as a percentage of …	2013
Soccer is described as a high-intensity, multidirectional sport requiring athletes to possess a high level of physical conditioning to compete at the elite level. Strength, linear sprint and change of direction (COD) abilities are key physical characteristics in soccer-specific performance, with research suggesting athletes who possess greater relative lower-body strength are superior in sprint a…	2018
The present study explored how the organisational and cultural experiences of a trainee Sport Psychology Consultant (SPC) working in professional football shaped her identity and professional development. Drawing on Cultural Sport Psychology (CSP) and gender performativity as guiding frameworks, we explored the first author's identity development as a sport psychology practitioner-researcher with…	2024
Context: Distal plantaris tendon rupture is an exceptionally rare injury, often misdiagnosed as Achilles tendinopathy or partial Achilles rupture due to overlapping symptoms and anatomical proximity. While the plantaris muscle contributes minimally to plantarflexion force, its proprioceptive function may be relevant in high-performance athletes. Case Presentation: We present 2 cases of distal pla…	2021
Whether one looks at revenue, investment or coverage, men's sports do better than women's. Many assume that absolute differences in quality of athletic performance are the driving force. However, the existence of stereotypes should alert us to another possibility: gender information might influence perceived quality. We perform an experiment in which 613 participants viewed clips of elite female …	2025
Many elite sporting codes have imposed severe restrictions on crowd attendance at games to minimise COVID-19 infection risk, which created a rare opportunity to examine the influence of absent crowds on elite sporting performance. This study used a retrospective observational design to investigate the influence of the crowd in the National Rugby League (NRL) by comparing player statistics and Glo…	2024
As a preliminary investigation, we examined elite youth football academy players' perceptions of the quality of their development environment, at a crucial stage in their progression to the professional level. With institutional ethics approval, the Talent Development Environment Questionnaire (TDEQ) [1] was used to survey 50 elite players aged 16-18 (m 17.1 +/- s = 0.6 years) recruited from the …	2022
For many athletes, retirement from higher levels of competitive sport poses significant challenges. Research has shown that athletic identity is a key predictor of adjustment trajectories, but the mechanisms through which this affects outcomes are less clear. Added to this, there has been limited research on the role that wider social identities, and the resources they enable, play in adjustment.…	2014
Competitive alpine skiing requires a high level of physical fitness to perform sport-specific manoeuvres and to minimise the risk of injury. The aim of this study was to establish reference values for the maximal anatomical cross-sectional area (ACSAmax) of the individual hamstrings (HAM) and quadriceps (QUAD) muscles as well as for the maximal voluntary torque (MVT) during knee flexion (KF) and …	2021
The protection of the health of athletes is one of the three criteria taken into account when registering a substance in the World Anti-Doping Agency prohibited list. Nevertheless, in elite-level cycling, banned substance use is widespread. The present research adopted a psychological approach to examine how or whether perceived health risks influence elite-level cyclists' decisions to use banned…	2025
This study examined the relationship between the performance level as evaluated by expert coaches and the results on a multidimensional test battery in female gymnastics. 4 coaches assigned 168 female gymnasts aged 6-8 years into 2 groups (Elite-level potential, n = 103 and Sub-elite-level potential, n = 65) based upon their technical evaluation of the gymnastics abilities on the 4 apparatus. Mor…	2012
Despite a recent increase in the amount of research investigating performance in golf, a comprehensive putting skill test has not been reported in the peer-reviewed literature. In this study, the Golf Australia Putting Test (GAPT) was developed and a series of measurement properties were assessed. Elite (n = 18) and high-level amateur (HLA; n = 22) participants completed six single putts from var…	2011
The present study investigated the test-retest reliability from the Yo-Yo IR1 (distance and heart rate responses), and the ability of the Yo-Yo IR1 to differentiate between elite and non-elite youth soccer players. A total of 228 youth soccer players (11-17 years) participated: 78 non-elite players to examine the test-retest reliability within 1 week, added with 150 elite players to investigate t…	2015
BACKGROUND: Soccer, the most popular sport worldwide, has seen an exponential increase in women's participation at the elite level in the last few years. The main purpose of the current epidemiological study was to analyze the injury incidence, characteristics, and burden among elite female soccer players during a regular season. METHODS: We recorded all injuries that occurred throughout the 2018…	2014
The support and swing techniques of accelerative sprint were compared at different acceleration phases between different athlete groups using high-speed photography. Performance distinction between elite and sub-elite athletes (n = 16) was measured at steps 3, 4, 8, and 9 during a 30-m sprint run. The integral kinematic parameters of hip and knee joints were then compared between the groups. The …	2021
Nutrition usually makes a small but potentially valuable contribution to successful performance in elite athletes, and dietary supplements can make a minor contribution to this nutrition programme. Nonetheless, supplement use is widespread at all levels of sport. Products described as supplements target different issues, including (1) the management of micronutrient deficiencies, (2) supply of co…	2020
The study of elite basketball players' anthropometric characteristics alongside those of body composition contributes significantly to their profiling as professional athletes and plays an important role in the selection process, as these characteristics can have a significant impact on performance. In the current study, 110 professional basketball players from a series of Spanish professional Le…	2018
Background The assessment of technical skills as part of a multidimensional approach for talent identification and development in sports seems promising, especially in a technique-based sport like table tennis. However, current instruments mostly focus on a single element of technical skills, mainly use quantitative outcomes, and/or are not developed for talent purposes. Practice would benefit fr…	2015
Mental health disorders (MHD) in elite athletes is a topic that has received increased attention in recent years. The overall aim of this position statement is to enhance awareness of this important topic and to critically discuss optimal service provision for athletes who suffer from MHD. In the first part of the paper a short overview of the research on MHD in elite athletes is provided. Elite …	2021
High-performance sport is a big business, with nations such as Australia and New Zealand dedicating hundreds of millions of dollars in the development of facilities and in creating sporting centres of excellence. Historically, high-performance sport and elite athlete programmes (EAPs) were regulated to an extra-curricular space in schools or local communities, but over the last couple of decades,…	2018
Objectives: To determine the association between the nuclear respiratory factor 2 (NRF-2) polymorphisms and elite athletic performance. Design: We compared the genotype and allele frequencies of the NRF-2 A/C (rs12594956), NRF-2 A/G (rs7181866), and NRF-2 C/T (rs8031031) polymorphisms between world-class endurance athletes (n = 89), elite power-oriented athletes (n = 38), and non-athletic control…	2015
Research question: In 2019, women's sport was reported as being on the rise. Increased participation rates, media coverage, investment and support were evident. Following the spread of COVID-19 across the globe, which halted most forms of competitive sport, there were repeated concerns about the future of women's sport. This research aims to document elite sportswomen's perceptions of the state o…	2013
Introduction: Swimming is a competitive athletic activity whose fundamental objective is to produce high-performance athletes capable of standing out worldwide. Aerobic balance directly affects the athle-tic performance of these professionals. Objective: Investigate the changes in the physical composition and functional characteristics of swimmers before the competition. The results can play an i…	2021
While the call for interdisciplinary studies has been loud and clear over the last decade or so, the number of interdisciplinary publications in sport sciences is rather limited. One of the reasons for this scarcity is the complexity of the research process itself. Still, the combination and integration of information from different scientific disciplines seems to be important to better explain h…	2023
In the second section, we focus on the issue of interdisciplinarity and illustrate how the ecological-dynamical approach and the concept of dimensional reduction can be used to explain how elite performers cope with the complex nature of sport skills. In the last section, we present a research outline and some practical considerations that can be helpful for researchers who aim to study sport ski…	2017
The aim of this study was to evaluate the classification system in sitting volleyball (SV) based on athletes' opinions on different competitive level. During World Sitting Volleyball Championships in 2014, 187 participants and 35 players in Polish and Lithuanian SV leagues participated in this study. They completed the survey regarding the current classification system in SV. The classification p…	2010
The aim of this study was to analyse the differences between the self perceptions of preferred and perceived leadership behaviours in high performance handball players at two different moments of the season and, at the same time, analyse the existing modifications in the two behaviours during a competitive period. The sample was composed of 71 professional players who answered the Leadership Scal…	2019
Increased activity of multiple stakeholders (e.g. agents and owners) have created new challenges for some coaches working in professional sports clubs. The purpose of this project was to draw attention to the normative or accepted practices inherent in sport work, some of the day-to-day realities of some coaches working in this context, and to understand how coaches' perceptions of other stakehol…	2022
Objective:Current evidence for concussions is mixed in water polo players. Surveys suggest rates as high as 36%, whereas surveillance studies at international competitions often fail to report them at all. The goal of this study was to examine the incidence of concussions in elite female water polo players from surveillance tools implemented longitudinally.Design:Retrospective chart analysis of 1…	2019
This study examined whether the performance characteristics of male university field hockey players were associated with undergraduate degree year of study. Fifty-two male university field hockey players (age 20.8 +/- 2.4 years, stature 1.79 +/- 0.06 m, body mass 75.8 +/- 8.3 kg) were monitored over 85 matches played across four national league seasons in the UK (2018-2022) using 15 Hz Global Pos…	2023
This study examined the differences in movement demands and metabolic power output of elite and subelite Australian football ( AF) players and quantified the movement profiles of a subelite AF competition. Movement variables were collected from AF players using Global Positioning System devices over 2 AF League ( elite) and North East Australian Football League ( NEAFL, subelite) seasons. A total…	2026
Background: The outstanding performance of an elite athlete might be associated with changes in their blood metabolic profile. The aims of this study were to compare the blood metabolic profiles between moderate- and high-power and endurance elite athletes and to identify the potential metabolic pathways underlying these differences. Methods: Metabolic profiling of serum samples from 191 elite at…	2015
Objectives: To examine the effects of match-related and individual player characteristics on running performance in professional rugby league matches. Design: Longitudinal observational study. Methods: Global positioning system (GPS) and technical performance measures (attacking involvements and tackles made) were collected from 23 players competing in the National Rugby League (NRL) over 24 matc…	2018
Knowledge translation is an essential component of the research process. The purpose of this study was to examine the content of the information coaches attain from online sport psychology resources and their use of this information. This study also investigated differences in coaches' use of online resources across experience, certification, and competitive level of the coaches. Participants inc…	2016
Background: For elite professional soccer players and alpine skiers, injuries associated with anterior cruciate ligament (ACL) rupture, such as meniscal, cartilage, or collateral ligament lesions, could result in a delayed return to sport compared with isolated ACL injury.Purpose/Hypothesis: The purpose of the study was to provide a detailed description of associated injuries at the time of prima…	2015
The process of athlete selection and deselection in sport involves not only athletes but also coaches, managers, performance directors, talent pathway coordinators and the wider organisation. Athlete selection and deselection can be viewed as the opposite sides of the same coin in that the process may be the same for all athletes but the outcome is very different. The outcome of this process can …	2023
This study analyzed the effects of psychological responses (impulsivity, self-esteem, self-confidence, and anxiety) in baseline and pre-competitive contexts of national soccer referees (SRs), their control of the game (yellow and red cards), and physical performance (PP) according to the role (assistant or main referee), and experience in the category. Twenty-seven national SRs from Spain partici…	2024
Examination of activity demands and stoppage durations across game periods provides useful insight concerning fatigue, tactical strategies, and playing pace in team sports such as basketball. Therefore, the aims of this study were to quantify and compare game activity fluctuations across quarters in professional and semiprofessional basketball players. Video- based time- motion analyses were cond…	2023
Competitive cyclists may be vulnerable to disordered eating (DE) and eating disorders (ED) due to perceived body composition optimisation and external influences within cycling culture and from stakeholders. Therefore, this study aimed to assess DE and ED risk in competitive cyclists using the Eating Attitudes Test (EAT-26), explore differences in responses based on sex, discipline and level of c…	2015
Volleyball is a team sport with high physical and perceptual-cognitive demand, hence, increasing the perception of physical and mental fatigue during a competition. To alleviate fatigue (physical and mental), mindfulness and music have been proposed. The aim of this study was to analyze the effect of mindfulness-based mental versus music training on mental fatigue, physical fatigue, and recovery …	2024
Background: Treating lateral meniscal injuries in elite athletes is challenging because of the high demands on knee function and the need for rapid return to play (RTP). Although meniscal repair is often recommended, data are lacking that compare outcomes of partial meniscectomy and repair in elite athletes with isolated lateral meniscal tears. Purpose: To evaluate subsequent surgery after the tr…	2021
Objectives: To determine if upper-body strength or power changes during the competitive season for elite Australian rules footballers and what influence the number of training years has on any changes. Design: Repeated measures. Methods: Twenty elite Australian rules footballers were assessed at preseason, in-season and postseason. Strength was assessed by the 1 Repetition Maximum bench press and…	2024
Through the lens of the theory of reasoned action and the framework of attraction, retention, transition, and nurturing of athletes, this study examined how athletes' experiences at the Commonwealth Youth Games contributed to satisfaction with the event, while encouraging transition into higher levels of competition. A total of 244 athletes from 23 different countries who completed a survey helpe…	2025
The aim of this study was a detailed physical and technical activities analysis of professional soccer players. The studied match performance variables included physical activity and technical actions. The study included 147 soccer players participating in 10 matches of the 2008-2009 and 2010-2011 Europa League seasons. Physical and technical variables were analyzed according to players' position…	2012
This study aims to describe the time-motion and physiological performance profiles of footballers whose ages are under 15 (U15), under 17 (U17), and under 19 (U19) during a typical week of a competitive season. A total of 151 elite Portuguese players U15 (age 14.0 +/- 0.2;n=56), U17 (age 15.8 +/- 0.4;n=66), and U19 (age 17.8 +/- 0.6;n=19) were monitored during 33 training sessions (TSs) (U15n=12;…	2020
Maintaining balance between training stress and recovery is essential in the pursuit of athletic performance; however, expertise-related differences in characteristics of recovery are understudied. This study compared sleep - biologically fundamental recovery with strong effects on sport performance - among athletes of different skill levels. Forty-four competitive, endurance sport athletes (Mage…	2014
Elite athletes strive for a superior state of psychological functioning to achieve peak performance, and peak performance is the central construct of this study. Peak performance as a phenomenon is a state of superior functioning allowing athletes to perform at their highest levels, attaining outstanding results. The purpose of this study was to understand the phenomenon of peak performance throu…	2015
The aim of this study was to investigate whether both suspension training (ST) and traditional training (TT) can improve Sanda athlete's strength quality of trunk muscles and to explore the effect of suspension training on Sanda athletes' trunk muscle power production. Twelve elite Sanda athletes from the Competitive Sports School of Shanghai University of Sport were randomly assigned to experime…	2021
Handball is one of the most traumatic sports. The knee is the most commonly injured joint. To prevent knee injuries, optimal functional knee stability is of great importance. Nevertheless, there is still no consensus about objective criteria for knee function. Depending on playing class, injury rates seem to differ. The purpose of this study was to evaluate knee function in handball depending on …	2020
Although high and simulated altitude training has become an increasingly popular training method, no study has investigated the influence of acute hypoxic exposure on balance in team-sport athletes. Therefore, the purpose of this study was to investigate whether acute exposure to normobaric hypoxia is detrimental to balance performance in highly-trained basketball players. Nine elite and nine sub…	2017
This study aimed at describing changes in stress and performance indicators throughout a competitive season in high level football. 15 players (19.5 +/- 3.0 years, 181 +/- 5 cm, 75.7 +/- 9.0 kg) competing under professional circumstances were tested at baseline and 3 times during the season 2008/09 (in-season 1, 2, 3). Testing consisted of the Recovery-Stress Questionnaire for Athletes (Total Str…	2020
Self-regulated learning (SRL) is associated with enhanced athletic practice and sport expertise development. Selfreport measures show promising associations with criteria for expertise development, yet there remains a need to further evidence of validity. We assessed whether modifications to the Self-Regulated Learning for Sport Practice (SRL-SP) survey to better consider practice challenges, and…	2021
A 14-year-old Caucasian girl was referred to the endocrine clinic for evaluation of voice deepening, facial hirsutism, and acne starting 2 years previously. She had been a competitive tennis player since age 7 years, practicing for 4-6 hours daily. On physical examination she was noticed to have a masculine appearance with mild facial acne and moderate hirsutism. Tanner stage was 1 for breast tis…	2011
Human beings display laterilised behaviour. In sport, including golf, players adopt a right- or left-handed stance. There may be advantages in going against convention in the position of the dominant hand relative to golf stance. However, no work has investigated this in an elite sample of golfers or considered how various combinations of hand, eye, and foot dominance may be associated with elite…	2021
Background: The genetic profile that is needed to define an endurance athlete has been studied during recent years. The main objective of this work is to approach for the first time the study of genetic variants in liver-metabolizing genes and their role in endurance performance by comparing the allelic and genotypic frequencies in elite endurance athletes to the non-athlete population. Methods: …	2011
The purpose of this research was to identify important functions of a mentoring programme in Germany targeted at elite athletes and how they facilitate the transition phase from sporting career to professional career. We adapted the Mentor Role Instrument by Ragins and McFarlin to sport. The newly created scale was assessed by means of principal component analysis (PCA) and validated with confirm…	2025
BACKGROUND: The purpose of this study was to measure the impact of the confinement imposed after the COVID-19 pandemic associated with fasting during Ramadan on the level of physical activity of Algerian athletes. METHODS: Revealed higher scores for individual sport athletes and professional athletes compared to amateurs were considered. Elite athletes, including professionals and individual wome…	2019
Transition from elite sport is a significant event in an athlete's life. However, the mode of transition (retirement or delisted through loss of contract) can influence the experience and affect psychological wellbeing moving forward. This study explored professional female Australian rules football players (n = 130; mean age 26.6 +/- 5.7 years) leaving the Australian Football League Women's (AFL…	2020
Background: Australian football (AF) is a highly intermittent sport, requiring athletes to accelerate hundreds of times with repeated bouts of high-intensity running (HIR). Players aim to be in peak physical condition for finals, with anecdotal evidence of increased speed and pressure of these games. Purpose: However, no data exists on the running demands of finals games, and therefore the aim of…	2021
Wheelchair sprint performance varies by sports classification. Yet, it is unclear how spatio-temporal, kinetic and kinetic asymmetries of wheelchair sprinting differ among wheelchair rugby players of different performance standard. The study purpose was to examine the associations between 30s sprint performances and spatio-temporal, kinetic and kinetic asymmetries on a dual-roller ergometer in el…	2025
Objectives: To categorize ECG findings into normal, borderline or abnormal in a team of professional elite cyclists according to the 2017 international recommendations. Design: A cross-sectional study was performed. Methods: Twelve-lead ECGs collected between 2012 and 2015 as part of an annual routine examination for a team of professional elite cyclists were analysed, and findings classified as …	2011
This study investigated perceived exertion (RPE) differences among soccer players at two competitive levels-Tier 2 (trained) and Tier 3 (highly trained)-during small-sided games (SSGs) and high-intensity interval training (HIIT), while controlling for internal physiological load using percentage of heart rate reserve (%HRreserve). Seventy-seven male university players from the China University Fo…	2025
Introduction: An important requirement for soccer players is the accurate and rapid processing of dynamic and complex visual scenes. Therefore, in high-level youth soccer the players' perceptual-cognitive skills are highly relevant from a scientific and practical point of view. The aim of the present study was to investigate differences in perceptual-cognitive performance between youth soccer pla…	2019
Objectives: Researchers have argued that leadership is one of the most important determinants of team effectiveness. The present study examined the extent to which the perceived quality of athlete leadership was related to the effectiveness of elite sports teams. Design: Three professional football teams (N=135) participated in our study during the preparation phase for the Australian 2016 season…	2025
This study surveys professional niche sports sponsors in an effort to empirically understand what selection criteria these companies deem important when evaluating professional niche sports sponsorship proposals. Findings suggest that professional niche sports properties may possess unique attributes on which sponsors place very high levels of importance, such as cost effectiveness, flexibility i…	2022
Background: This study aimed to investigate the competitive history (the age when training and competing started), training habits and patterns of winning and losing of competitive combat sports athletes across different combat sports as well as the level of competition (e.g. amateurs, state-level and elite). Methods: Competitors (N = 298) from mixed martial arts (MMA), Muay Thai/kickboxing, boxi…	2017
Purpose The purpose of this study was to assess the agreement between match-derived running load outputs; total distance (TD), high-speed running (HSR) and sprint distance (SPR) obtained by two optical tracking systems. Methods Data were collected from 31 elite footballers from the first team and under-21 squads of an English Premier League (EPL) football club across three competitive matches. On…	2013
The recent point-counter-point exchange arising from the article by Mendez-Villanueva and Buchheit (2013) (Football-specific fitness testing: Adding value or confirming the evidence? Journal of Sports Sciences, 31, 1503-1508) has generated an interesting debate on the real-world utility of fitness testing in professional association football (soccer). In the present authors' opinion, this exchang…	2021
Background Shoulder injuries are common among handball players and predominantly characterised by overuse characteristics. Reduced total glenohumeral rotation, external rotation weakness and scapular dyskinesis have been identified as risk factors among elite male handball players. Aim To assess whether previously identified risk factors are associated with overuse shoulder injuries in a large co…	2023
It was hypothesized that differences in anthropometry, physical performance, and motor coordination would be found between Belgian elite and sub-elite level female volleyball players using a retrospective analysis of test results gathered over a 5-year period. The test sample in this study consisted of 21 young female volleyball players (15.3 6 1.5 years) who were selected to train at the Flemish…	2014
PurposeTo provide return-to-performance outcomes after surgical treatment for medial malleolus stress fractures in the elite athlete. Additionally, to describe an individualised surgical approach in the management of medial malleolus stress fractures.MethodsFive athletes (six ankles) underwent surgical treatment for a medial malleolus stress fracture. The surgical technique was based on the exten…	2018
Objectives: To examine the moderating effect of familiarization on the relationship between external load and ratings of perceived exertion (RPEs) in elite youth soccer players. Methods: Thirty-five elite male youth soccer players were monitored over a 31-week period. Players had no previous experience using the centiMax scale (arbitrary units [AU]). The final sample included familiarized (blackn…	2015
The aim of this study was to analyse the relative age effect (RAE) in competitive swimming. The best 50 Portuguese swimmers (12- to 18-year-olds) for the main individual swimming pool events of both genders were considered. Analysis was conducted on 7813 swimming event participants, taking account of respective swimmer birth dates and the Federation Internationale de Natation points gained. Diffe…	2024
Well-developed physical qualities such as high jumping ability, running endurance, acceleration, and speed can help aspiring junior elite Australian football (AF) players transition to the Australian Football League competition. To do so, players need to experience sufficient load to enhance their physical resilience without increasing their risk of negative outcomes in terms of impaired wellness…	2023
Background: Athletes who specialize in their sport at an early age may be at risk for burnout, overuse injury, and reduced attainment of elite status. Timing of sport specialization has not been studied in elite basketball athletes. Hypothesis: National Basketball Association (NBA) players who played multiple sports during adolescence would be less likely to experience injury and would have highe…	2013
Numerous studies investigated the association between dynamic knee valgus and injury risk in post-pubertal and elite athletes; however, normative reference scores for competitive alpine skiers and observations on the development process throughout and beyond athletes' growth spurt are lacking. Thus, the aim of this study was to describe the dynamic knee valgus of competitive alpine skiers during …	2018
Elite athletes require the most advanced sports equipment to maintain their competitive edge, but manufacturers cannot always satisfy these athletes' specific equipment needs. Sport involvement can influence sports-equipment selections and is described as the process by which individuals rely on attitudes and belief systems to make sports-related consumption decisions. This study involved semistr…	2018
Young athletes must contend with the constraints of elite sports on top of school commitments and the physiological processes associated with adolescence. This study assessed week and weekend sleep and schedule of activities in elite adolescent rugby players during the in-season competitive phase compared with age-matched non-athlete controls. 32 adolescents (GR: 16 elite rugby players, GC: 16 co…	2020
Selecting the right' athletes to competitions and games is crucial in eventually deciding winners and champions. Thus, the purpose of this study was to discuss selections to top-level sport teams using validity concepts as theoretical points of departure. Drawing on data from 14 semi-structured interviews with elite coaches (selectors) in football (n=8) and alpine skiing (n=6), this article adds …	2015
Background: Elite junior Australian football players experience high training loads across levels of competition and training. This, in conjunction with impaired wellness, can predispose athletes to injury. Hypothesis: Elite junior Australian football players exposed to high loads with poor wellness are more likely to be at risk of injury than those with improved wellness. Study Design: Longitudi…	2022
ObjectiveInjuries in women's football (soccer) have scarcely been investigated, and no study has been conducted in the highest competitive level involving club teams from different countries. Our aim was to investigate the time-loss injury epidemiology and characteristics among women's elite football players over four seasons.Methods596 players from 15 elite women's teams in Europe were studied p…	2017
Professional rugby league competition does not coincide with a standardized amount of recovery between matches; matches can be separated by as many as 10 days and as few as 5 days. These variations in recovery time could influence the match activity profiles and injury rates of players. This study investigated the effect of different between-match recovery times on the activity profiles and injur…	2023
BACKGROUND : Aim of this retrospective cohort study was to identify fracture epidemiology and off times after different types of fractures in German male elite soccer players from the first division Bundesliga based on information from the public media. METHODS: Exposure and fracture data over 7.5 consecutive seasons (2009/10 until the first half of 2016/17) were collected from two mediabased reg…	2024
This study aimed to identify characteristics of match performance and physical ability that discriminate between elite and subelite under-14 soccer players. Players were assessed for closed performance and movement, physiological responses, and technical actions during matches. Elite players covered more total m.min(-1) (115.7 +/- 6.6 cf 105.4 +/- 7.7 m.min(-1)) and high-intensity m.min(-1) (elit…	2014
The Video Tracking multiple cameras system (VTS) is a technology that records two-dimensional position data (x and y) at high sampling rates (over 25 Hz). The VTS is of great interest because it can record external load variables as well as collect technical and tactical parameters. Performance analysis is mainly focused on physical demands, yet less attention has been afforded to technical and t…	2019
Background: Lateral collateral ligament (LCL) injuries can occur in isolation or as part of more extensive posterolateral corner (PLC) injury. Although excess laxity due to PLC injury is usually considered an absolute indication for repair or reconstruction, nonoperative management of isolated LCL injuries is also possible.Purpose/Hypothesis: The purpose of the present study is primarily to evalu…	2013
Background: The average professional soccer team experiences 1 to 2 traumatic leg fractures per season, with unknown effects on player performance. Purpose: To (1) determine the rate and time to return to play (RTP) following leg fracture, (2) investigate the rate of reinjury following RTP, and (3) investigate long-term effects that lower extremity (LE) fracture may have on elite soccer player pe…	2018
Performance directors lead high-performance programmes within elite sport and where they opt to invest resources has implications for athletes. This study explores performance directors' perspectives on mental health and illness and their experiences of managing these within elite sport. We conducted semi-structured interviews with 11 performance directors, resulting in 18 h of data. Interviews w…	2025
Purpose: The purpose of this study was to examine the physical match profiles of professional soccer players using 3 and 5 min fixed and rolling averages as well as fixed 1 min averages, with considerations to training prescription. Methods: Twenty-nine professional U23 soccer outfield players competed across 17 competitive matches during the 2017/18 season, equating to a total of 130 separate ph…	2021
Objectives: Sprint speed is important in soccer and while descriptions of male players are plentiful relatively few data exist for high-level female players. The aim of this study was to determine speed characteristics of high-level American female soccer players and evaluate if speed could distinguish between players selected (n = 56) and those not selected (n = 84) in a professional draft. Desi…	2024
Research question This article explores policy transfer in the context of (non-professional) elite sport development through a detailed examination of Chinese elite swimming organisations since the early 2000s. The analysis is structured according to the five main aspects of policy transfer: rationale, actors, sources, elements and content, and conditioning factors. Research methods Data were col…	2020
Objectives: To explore: (i) How elite and professional sport culture might steer individuals towards particular stories, identities, and actions; (ii) How athletes navigate or respond to these cultural pressures. Design: Cross-sectional qualitative methodology. Method: Narrative interviews and focus groups with 21 elite and professional athletes followed by a narrative analysis of structure and f…	2012
It has been found that the way high-performance coaches lead influences both athletes' performance and mental health. However, limited research exists on the Social Identity Approach to leadership in elite sports, despite growing interest in coaching science regarding interpersonal behaviours and leadership. This study investigates the empirical links between coaches' leadership, sport performanc…	2019
Purpose: To investigate the difference between straight-line (STL) and change-of-direction (COD) intermittent-running exercises in soccer players. Methods: Seventeen male professional soccer players performed the agility T test and 6 intermittent-running exercises: 10 s at 130% of maximal aerobic speed (MAS) alternated with 10 s of rest (10-10), 15 s at 120% of MAS alternated with 15 s of rest (1…	2013
The PLAY study (Pain, Lesions and Analgesics in Youth and Elite Sports) investigates the extent, patterns and treatment of pain in organised professional sports. This study, presented here for the first time, focused on Olympic weightlifting in this context. As part of a case-control study, weightlifters from the German Olympic squad (OSW, n=35) were compared with matched controls from the genera…	2024
Creating inclusiveness and user-friendly spaces is a challenge to any new sporting venue. This article explores the attempts by various 'stakeholders' involved in the production of the Avantidrome, New Zealand's 'Home of Cycling' to align the rhetorics with the realities for creating a new velodrome across its first 20 months of operation. More specifically, there exists a tension in the 'selling…	2018
Introduction: Muscular strength is an essential capacity for soccer players; however, the profile of this capacity has not yet been clearly established in young players. Objective:To compare muscular strength performance in the countermovement jump (CMJ) task and the presence of lower limb asymmetry among soccer athletes of the under 15 (U15), under 17 (U17) and under 20 (U20) categories, and bet…	2025
BACKGROUND: Decathlon consists of various track and field running, jumping and throwing events. This results in high physical demands and poor postural control may predispose athletes at a higher risk for injury. The purpose of this study was to measure and to show a relationship of different dynamic postural control tests in healthy professional decathlon athletes. METHODS: The German top decath…	2018
There are many notable differences in physical and skill attributes between competition levels, especially in team sports. Stiffness is an important mechanical factor to measure when considering athletic performance and injury incidence. Active vertical stiffness (K-vert) during hopping and passive stiffness during lying and standing were measured during the preseason period for 46 female netball…	2018
Daytime napping is a common practice in high-performance athletes, and is widely assumed to reflect sleepiness arising from sports-related sleep debt. The possibility that athlete naps may also be indicative of 'sleepability', a capacity to nap on demand that is only weakly related to homeostatic sleep pressure, has not previously been tested. The present study compared daytime sleep latencies in…	2017
This study evaluated the effect of game venue and starting status on precompetitive psychophysiological measures in elite rugby union. Saliva samples were taken from players (starting XV, n = 15, and nonstarters, n = 9) on a control day and 90 min before 4 games played consecutively at home and away venues against local rivals and league leaders. Precompetition psychological states were assessed …	2015
The present study not only explored the influence of golf expertise on mental skills utilization, but also the influences of the use of mental skills and anxiety on performance at a major national golf competition. Participants, who had played golf for an average of 23 years, ranged in age (M = 52.17, SD = 11.81) and in skill level (M handicap = 15.58, SD = 6.41), included 1151 male and 173 femal…	2021
Purpose The aim of this study is to evaluate the return to sport after surgical treatment of shoulder injuries in professional goalkeepers in relationship with the mechanism of injury and the pattern of related shoulder lesions. Methods Twenty-six shoulders in nineteen elite male professional soccer goalkeepers were retrospectively analyzed considering multiple diseases (instability, rotator cuff…	2015
Aim To examine the ethical challenges of upholding patient confidentiality in sports medicine and the practical responses of clinicians to these challenges. Method Questionnaire survey and follow-up semi-structured interviews with the members of the British Olympic Association's Medical Committee and Physiotherapy Forum. Results Clinicians identified three contextual factors that influenced issue…	2010
Objective: To determine if concussion history and career status is associated with neurocognitive performance in elite football players. Methods: The study design was a cross-sectional single assessment. Fifty-seven elite football players (age 29.39 +/- 7.49 years) categorized as draft prospects, active professional players, and retired professional players were assessed on the Sport Concussion A…	2021
Objectives: Biathlon is a discipline that combines cross country skiing with rifle shooting. It demands high shooting accuracy and fast shooting times under increasing levels of physiological fatigue. the current study aimed at scrutinizing the impact of physiological fatigue and gaze behavior on shooting performance in elite and sub-elite biathletes. Design: Ten members of the German national se…	2014
This study compared the internal and external match demands imposed on international and regional standard male touch rugby players. The study adopted a cohort design with independent groups. Twelve international players (mean age, 27.8 +/- 6.2 years; body mass, 72.8 +/- 3.7 kg; stature, 174.5 +/- 5.4 cm) and 9 regional players (mean age, 25.5 +/- 5.5 years; body mass 74.2 +/- 7 kg; stature 174.1…	2020
Context: Athletes at different skill levels perform strenuous physical activity at high altitude for a variety of reasons. Multiple team and endurance events are held at high altitude and may place athletes at increased risk for developing acute high altitude illness (AHAI). Training at high altitude has been a routine part of preparation for some of the high level athletes for a long time. There…	2020
Introduction: Pacing strategy selection can exert a significant influence on performance in events where time to completion is the measure of success. However, few studies exist examining pacing in elite sport, with even less examining pacing in swimming. Purpose: The objective of this study is to identify which type of pacing profiles are most prominently used in elite 400-m freestyle swimming. …	2014
The transition into elite or professional sport plays a critical role in the overall athletic career. However, studies of this transition have been conducted almost exclusively with adolescent, student-athlete populations. The purpose of this exploratory study was to develop a contextualized perspective of transitioning from amateur to professional sport as an adult. An interpretative phenomenolo…	2016
Background An optimal and correctly balanced metabolic status is essential to improve sports performance in athletes. Recent advances in omic tools, such as the lipid profile of the mature erythrocyte membranes (LPMEM), allow to have a comprehensive vision of the nutritional and metabolic status of these individuals to provide personalized recommendations for nutrients, specifically, the essentia…	2012
The aim of this study was to examine the effects of multiday beetroot juice ingestion on neuromuscular performance in semiprofessional, male handball players. Twelve handball players competing in the second Spanish national division received 70 ml of beetroot juice (6.4 mmol of nitrate [NO3-]) or 70 ml of a placebo beetroot juice (0.04 mmol NO3-) for three consecutive days in a randomized, double…	2016
Identification of the exercise volume and intensity of basketball referees, across competitive match types based on competition sex and level, would assist in developing appropriate training regimes.Purpose: The aims of this study were to quantify and compare the exercise volume and intensity encountered by semiprofessional basketball referees during different match types across a competitive sea…	2023
We explore developmental pathways to excellence in sub-elite adolescent alpine ski racing by exploring athletes' engagement in practice activities that characterize sport specialization and/or diversification. Moreover, we extend previous research by using more refined linear mixed-effects models to examine changes in practice and performance data over time rather than relying on the less sensiti…	2025
Objective This study aimed to determine changes of modifiable injury risk factors and fatigue parameters during a mesocycle (4 months of the competitive season) in semi-professional female field hockey players (Spanish 2nd Division). Methods Fourteen female field hockey players (age: 22.6 +/- 4.9 years) participated in the study over 4 months of the competitive season (September-December 2019). T…	2021
Scouts search for sleepers who may be initially overlooked but ultimately exceed expectations. The psychological characteristics of those players are often neglected because they are difficult to observe, but hold promise to identify sleepers given for example the self-regulation and perceptual-cognitive skills that those developing players might need to flourish. The aim of this study was to exa…	2021
Constraining tasks are very frequent during the team sports training process; however, most of the effects of these coaching decisions are unknown, which leads to less controlled performing environments, with less chances to promote improvements. The aim of this study was to determine the effects of modifying rules of 5-a-side scrimmage on the physical performance of professional basketball playe…	2024
The present special issue on performance, recovery, diet, and health in elite women's football. Beside this summary, an editorial, topic reviews, and original articles written by several of the most published authors in football research are presented. It is, for example, highlighted that there is a great gender inequality in football research in favor of men, especially within elite football pop…	2023
Previous studies have reported that the insulin-like growth factor 2 (IGF2) ApaI polymorphism is associated with body mass index, fat mass, and grip strength. Competitive judo requires high levels of strength and power. The purpose of this study was to investigate the association between the IGF2 ApaI and ACTN3 R577X polymorphisms and judo status. The subjects were 156 male judo athletes from a t…	2020
The purpose of this study was to investigate media and coachathlete stress experienced by professional football players and their relationship to motivational variables by testing an achievement goal theory (AGT) stress model. In order to do so, we developed scales specifically designed to assess media and coachathlete stress. Eighty-two elite football players (Mage=25.17 years, SD=5.19) complete…	2022
Background: Meniscal injuries are extremely common in soccer athletes, and little is known about postrecovery performance. Purpose: To (1) identify characteristics associated with return to play (RTP) to the same league level and (2) evaluate long-term effects that injury and management approach may have on player performance. Study Design: Cohort study; Level of evidence, 3. Methods: Using publi…	2016
The aims of this study were to (a) assess the relationship between selected speed- and power-related abilities (determined by 20-m sprint, unloaded countermovement jump [CMJ] and squat jump [SJ], and loaded jump squat [JS]) and performance in 2 distinct change of direction (COD) protocols (Zigzag test and T-test) and (b) determine the magnitude of difference between female and male Brazilian Nati…	2012
Goalball is a Paralympic sport exclusively for athletes who are visually impaired and blind. The aims of this study were twofold: to describe game performance of elite male goalball players based upon the degree of visual impairment, and to determine if game performance was related to anthropometric characteristics of elite male goalball players. The study sample consisted of 44 male goalball ath…	2022
This study examined the changes in external outputs, including metabolic power variables, and internal response whilst considering contextual factors on physical performance variables during rugby league match play. Physical performance (total distance, high-speed running and high-power distances, average metabolic power), heart-rate (percentage heart-rate peak and training impulse), collisions (…	2018
The purpose of this article is to explore the insights of an elite sport coach living with comorbid depression and alcohol misuse. Such consideration is necessary because as coaching is increasingly repositioned as a caring activity the wellbeing of coaches themselves has rarely been considered. To address this gap, a narrative analysis methodology and a story telling approach was used to present…	2015
Competitive alpine skiers are subject to substantial risks of injury, especially concerning the anterior cruciate ligament (ACL). During landing back weighted episodes, hamstrings may partially counteract the anterior shear force acting on the tibia by eccentrically resisting the boot-induced drawer of the tibia relative to the femur. The aim of the present study was to provide novel descriptive …	2015
Objectives: To investigate the relationship between training load and injury in professional rugby league players; Design: Prospective cohort study; Methods: Seventy-nine professional rugby league players (mean +/- SD age, 23.3 +/- 3.8 years) participated in this four-year study. A periodized field, strength, and power training program was implemented, with training loads progressively increased …	2019
Eating disorders and disordered eating are more common in high performance sports than the general population, and particularly so in high performance aesthetic sports. This paper presents some of the conceptual difficulties in understanding and diagnosing eating disorders in high performance gymnasts. It presents qualitative and quantitative data from a study designed to ascertain the pattern of…	2019
This experiment manipulated elite endurance cyclists' implicit beliefs about the nature of decision-making ability and explored subsequent change in performance on a decision-making task under submaximal physiological load. In total, 54 elite-level endurance cyclists (10 women and 44 men) were manipulated to endorse a limited (susceptible to depletion) or nonlimited (unsusceptible to depletion) i…	2011
Introduction Boxing demands explosive punching force, yet heavy resistance training risks joint stress and fatigue. Blood Flow Restriction Training (BFRT) offers a low-load alternative that stimulates strength and power gains. This randomized controlled trial investigated BFRT's effects on upper limb strength and punching force in elite amateur boxers, aiming to establish its value as a safe, per…	2016
This study aimed to determine the within-subject variability of GPS-derived metabolic power data in elite soccer players across several pre-season matches and compare the variability of high metabolic power, velocity, acceleration and deceleration running. Additionally, differences in metabolic power data among playing positions and relationships with various physical abilities were also investig…	2017
The aim of the research was to test whether elite-level athletes differ from second-level athletes on socio-psychological measures such as commitment and motivation in relation to their success. Questionnaire data was retrieved from all Icelandic elite athletes at the time of the study (n=50), using non-elite athletes as controls (n=64). The elite athletes scored higher than the control group on …	2025
Background: In recent years, there has been a proliferation of technology and sport science utilized within an athlete's training, especially at the elite level. However, the sport science is a broad field, encompassing disciplines such as biomechanics, motor control and learning, exercise physiology, sports medicine, sport psychology to name a few. Rarely are these disciplines applied in an inte…	2017
Objectives: Assessing the effects of Ramadan fasting on recovery following a soccer match simulation. Methods: Eight elite soccer players (age: 21.0 +/- 0.4 years) performed a modified Loughborough Intermittent Shuttle Test protocol (LISTmod) on two occasions: 1 week before (BR) and during the fourth week of Ramadan (End-R). At BR and End-R, soccer players performed squat jump, countermovement ju…	2012
Lactate threshold (LT) represents the inflection point of blood lactate values from rest to high-intensity exercise during an incremental test, is commonly used to determine exercise intensity, and is related to different positional roles of elite soccer players. Different methodologies have been adopted to determine the LT; however, the agreement between these methodologies in professional socce…	2015
This study examines how coaches, athletes and managers influence and reproduce cultural expectations of performance within their teams, and how athletes respond to these expectations. Methodologically, the study is based on qualitative interviews with athletes, coaches and managers within two Scandinavian elite football clubs. Using a Foucauldian perspective on power, the analysis shows how coach…	2019
This study aimed to verify the behavior of physiological, perceptual, and performance responses during a high-intensity exercise in judo athletes and to identify if this protocol is able to discriminate athletes from different levels (national vs. state). Forty-five male judo athletes participated and were divided into two groups: state (age 24.2 +/- 3.7 years) and national (22.1 +/- 3.3 years). …	2016
Background: Physical testing is crucial for athlete monitoring, talent identification, optimizing training, and tailoring programs to enhance game-performance in elite competitions. Hypothesis: Load-velocity (L-V) relationship variables discriminate between elite and junior volleyball players, correlate with volleyball-specific performance, and are generalizable across lower- and upper-body exerc…	2025
Interindividual differences in training history may be a determinant of heart rate variability (HRV) profiles in collegiate sprint-swimmers and may account for differences observed between elite and subelite athletes. We therefore compared HRV profiles among national-level and conference-level sprint-swimmers while accounting for individual swim-training history. Twenty-eight short-distance swimm…	2022
Purpose: In team sports, fatigue is manifested by a self-regulated decrease in movement distance and intensity. There is currently limited information on the effect of fatigue on movement patterns in rugby union match play, particularly for players in different position groups (backs vs forwards). This study investigated the effect of different match periods on movement patterns of professional r…	2024
Previous studies have investigated how individuals reach an expert level by counting the number of hours engaged in specific practice types. Here we sought to understand and compare the microstructure (e.g. practice tasks undertaken) of these practice hours experienced by elite and sub-elite British rugby league players. Semi-structured interviews explored the practice experiences of eight intern…	2022
To better understand the relationship between aspects of motivation and performance level in adult football players, this study aimed to identify differences in motivation among different motivational profiles created by means of hierarchical cluster analysis. The participants were 304 adult football players (90 professionals, 144 semi-professionals, 70 amateurs, age: 25.4 +/- 4.6 years). Partici…	2017
BACKGROUND: The purpose of this study was to compare the match demands of officiating 15-a-side rugby union at different competitive levels. METHODS: Data was collected using Global Navigation Satellite Systems from 21 referees during 82 competitive rugby union matches across three different competitive levels: 1) professional; 2) semi-professional; 3) amateur. RESULTS: Compared with referees at …	2017
Athletes born closer to an arbitrary cut-off date are more likely to reach an elite level in sport, which is supported by a phenomenon called the relative age effect (RAE). It is important to determine whether this phenomenon is present in a sport to minimize this selection bias. This study aimed to investigate the prevalence of RAE in elite volleyball athletes, considering the influence of gende…	2018
The purpose of this study was to generate movement category velocity thresholds for elite Gaelic football (GF) and hurling referees using a two-stage unsupervised clustering technique. Activity data from 41 GF and 38 hurling referees was collected using global positioning system technology during 338 and 221 competitive games, respectively. The elbow method was used in stage one to identify the n…	2021
Although beach soccer has become increasingly popular in recent years very little scientific research has been conducted into the sport. A pilot study was carried out with the aim of examining the physiological (heart rate) and physical (motion analysis) responses of beach soccer players during competitive matches. Ten players (age 25.5 +/- 0.5 years; height 1.80 +/- 0.08 m; weight 78.2 +/- 5.6 k…	2022
The present study extends the sport neuroscience literature by comparing elite and amateur golfers during golf putting and examining the essential cognitive-motor processes that may contribute to understanding the superior cognitive-motor performance of skilled performers. Twenty elite and 18 amateur golfers were recruited to perform 60 putts while individual EEGs were recorded. Compared with the…	2021
Background: Appropriate availability of macro- and micronutrients has an important impact on cognitive performance, mood and mental health. Although the critical role of nutrition for elite athletes' performance was recognized early on, little is known about whether consumption of specific macronutrients (carbohydrates, proteins, fat) predict the development of future depressive symptoms in adole…	2010
In recent years, advanced professional athletes' career development after retirement has become an issue in which society is increasingly interested. However, there are very few theoretical studies exploring the relevant factors influencing the nature of athletes' transition. Based on 80 Chinese Olympic champions who have retired and pursued cross-border careers (i.e. careers outside the sphere o…	2020
Exercise dependence is a condition that involves a preoccupation and involvement with training and exercise, and has serious health and performance consequences for athletes. We examined the validity of a biopsychosocial model to explain the development and maintenance of exercise dependence among elite Australian athletes. Participants were 234 elite Australian athletes recruited from institutes…	2023
Two studies explored the relationship between emotions, perceived mental effort and concentration disruption in adult sport performers. In Study 1, semi-professional association football players completed questionnaire measures before and after a competitive match. In Study 2, student athletes completed questionnaire measures for two performance scenarios: one in which they were performing above …	2021
Purpose: Pacing is crucial in endurance sports such as running, and its importance is also prominent in trail running due to the unique challenges, including high elevation gains and varied terrain. This study aimed to explore the pacing strategies of elite athletes during the 2023 World Mountain and Trail Running Championships for the Trail Short distance. Methods: The participants included 12 e…	2012
The aim of this study was to examine the effects of an early dismissal (after 5-min play) on work-rate in a professional soccer match. A computerised player tracking system was used to assess the work-rates of seven players who completed the match on a team with 10 players. A minute-by-minute analysis of the remaining 91 min following the dismissal was performed for the total distance covered, th…	2013
The aim of this investigation was to analyze the physical and physiological demands of experienced basketball players during a real and competitive game. Twenty-five well-trained basketball players (8 guards, 8 forwards, and 9 centers) played a competitive game on an outdoor court. Instantaneous running speeds, the number of body impacts above 5 g, and the number of accelerations and deceleration…	2025
While much of the focus on professional sport is divided between North America and Europe, there is a growing need to analyze sport leagues and organizations outside of these two regions. In this paper, the J-League, Japan's top flight professional soccer league, is the focus of examination through a seasonal attendance model which seeks to test the importance of region and competitive balance in…	2010
BACKGROUND: The purpose of this study was to evaluate the effect of 10 weeks of two different in-season training programs on the oxidative status and muscle damage and performance of professional basketball players. We hypothesized that high intensityfunctional training (HIFT) induces more redox sensitive adaptations than common strength and conditioning training (CSCT). METHODS: Twenty professio…	2014
Objectives: All adolescent elite athletes are subjected to extensive additional stressors compared to their age mates, but only some show symptoms of athlete burnout (ABO). In this study, we aim to decipher which features characterize adolescent elite athletes with especially high and low ABO symptomatology. Methods and design: We used data from the GOAL study (German Young Olympic Athletes' Life…	2017
The present study investigated sport expertise development and maintenance through the framework of self-determination theory (SDT). In-depth semi-structured interviews were conducted with ten elite athletes who had represented their respective nations in major international events. Data were analyzed deductively according to the principles of SDT. Results indicated that sport expertise developme…	2012
Measures of running performance and heart rate (HR) responses to match play during 3 different heat stress (HS) conditions were assessed in 7 National Collegiate Athletic Association (NCAA) Division I male soccer players. Total distance and distance covered within distinct velocity zones (walking [WALK], jogging [JOG], low-speed running, high-speed running, sprinting [SPRINT], low-intensity runni…	2021
This study investigated the acute changes in body composition that occur over the course of a competitive season in elite rugby league players. Twenty elite senior players from an English Super League rugby league team underwent a total-body dual-energy X-ray absorptiometry scan at 3 phases of a competitive season: preseason (February), midseason (June), and postseason (September). Body mass (BM)…	2019
This study examined the influence of fixture congestion on physical performance and biochemical variables in professional male footballers. After 3 competitive matches within a week (3M cycle), 16 players underwent blood sampling and field testing 72h after the last match. The same tests were performed after a regular 1 match-week cycle (1M cycle). The 1M vs. 3M change scores were compared betwee…	2018
Supplemental Digital Content is Available in the Text. The Olympic combat sport of judo is characterized by high-intensity intermittent efforts to throw an opponent to the ground, pinning, or submitting them. High-level judo coaches have established neuromuscular performance as one of the key performance indicators in judo. This is likely because the judo athlete performs several neuromuscular ch…	2020
We aimed to compare differentiated training loads (TL) between fitness responders and non-responders to an eight-week pre-season training period in a squad of thirty-five professional rugby union players. Differential TL were calculated by multiplying player's perceptions of breathlessness (sRPE-B) and leg muscle exertion (sRPE-L) with training duration for each completed session. Performance-bas…	2011
Infatuation, love and sexual relationships exist virtually anywhere. Coach-athlete sexual relationships (CASR), however, are overlooked and under-researched. Within sport sociology, CASR have been framed predominantly by a sexual abuse discourse. Informed by Foucault's discourse analysis, this study explores how discourses regarding performance enhancement in elite-sport and coaching, and romanti…	2017
Anger is an emotion that is frequently associated with a bad reputation. Anger has proven to play an effective role in certain athletic achievements; however, it is unknown which sport and gender have the athletes whose performance is most influenced by anger. In this study, we administered the STAXI-2 to determine relationships between gender and levels of athlete anger in 156 British athletes a…	2023
This study presents a detailed analysis of sprinting activities and distance covered by professional soccer players in two seasons of the Europa League competition. The investigation considered such variables as the mean sprinting distance covered, duration of the rest pause between sprinting activities and maximal running speed recorded during the match. The study involved 147 soccer players par…	2018
Elite athletes follow demanding training regimes to achieve optimal performance. Training incorporates strategies which coincide with risk factors for dental caries and erosion. The important role of a disease-free oral cavity for peak performance is often overlooked and oral health may be compromised. This initial exploratory study aimed to identify risk factors for dental caries and erosion in …	2017
In sport science, much research has been aimed at developing empirical knowledge of performance and practice. While this body of work has led to significant advances in understanding, one source of information that has been under-represented is the analysis of experiential knowledge of high-level athletes and coaches. Using the run-up task in sport as an exemplar, we were interested in understand…	2022
The aim of the study was to profile and compare the time-motion, physiological, and neuromuscular responses of both National Youth League (NYL) and UEFA Youth League (UYL) matches with those of an experimental game profile-based training (GPBT) protocol. Time-motion traits and physiological, perceptual, and neuromuscular responses were investigated in 24 male soccer players across 14 matches and …	2015
BACKGROUND: We analyzed how stress and heart rate variability affect the performance of male fencing athletes expected to compete in various international events representing Korea. METHODS: This study included 72 fencing athletes who participated in training and competition from January 2020 to December 2023. The stress was analyzed using the Sports Competition Anxiety Test (SCAT). Heart rate va…	2011
An activity profile of competitive elite amateur boxing after the rule changes in 2013 was created from video footage to allow identification of the technical and tactical demands as well as differences between winners and losers. The study analyzed 50 World Championship bouts involving 60 male boxers (mean +/- SD) of age: 23.5 +/- 2.8 years, height: 176.2 +/- 12.2 cm, and body mass: 71.7 +/- 16.…	2012
The aim of this research is to determine maximizing athletic performance related to elite sports. Peak performance in professional sports requires more than just tough training; it also involves diligent attention to diet. The Role of Nutrition in Elite Sports dives at the complex relationship between dietary choices and best athletic results. For measuring, the research study used smart PLS soft…	2017
Background: Pedagogical research on career is encouraged to not limit sport learning to athletic skills, coaching effectiveness and coach-athlete relationships, but to also focus on learning in a multidimensional sense in the context of an athlete's individual and social biography. This article examines an elite athlete's career path as a body pedagogic phenomenon involving processes of self-tran…	2024
Objectives: To compare recent internal training load and strain of elite Australian football players for match outcome. Design: Case study. Methods: Load was quantified from session rating of perceived exertion (sRPE) for individual players from one team in 141 professional Australian football matches over six seasons, then averaged for players that competed for the team each week. Internal weekl…	2018
Research question: This paper explores the extent to which nations prioritise elite sport funding; whether such nations are more successful than those whose funding is more diversified; and, if the sports that receive the most funding are also the most successful. Research methods: Data on public expenditure for elite sport programmes (2011/2012) were collected on a sport-specific basis in 16 nat…	2024
The purpose of this study was to examine the extent to which two constructs, learned resourcefulness and competitive trait anxiety, measured by the Self-Control Schedule and Sports Competition Anxiety Test, respectively, predicted mental toughness on the Sports Mental Toughness Questionnaire among male and female elite tennis players. The participants included two NCAA Division 1 (U.S.) intercoll…	2017
The aim of this study was to investigate the effect of the four achievement goals proposed by the 2 x 2 achievement goal approach on the formation of competitive trait anxiety and the moderating role of superstitious beliefs. Two hundred and twenty one elite male basketball players (M = 23.71, SD = 6.78) participated in this study. The players of the sample completed a battery of scales measuring…	2016
Purpose: To investigate the influence of daily and exponentially weighted moving training loads on subsequent nighttime sleep. Methods: Sleep of 14 professional rugby league athletes competing in the National Rugby League was recorded using wristwatch actigraphy. Physical demands were quantified using GPS technology, including total distance, high-speed distance, acceleration/deceleration load (S…	2019
This study documented the lived career-ending injury experiences among elite Irish rugby football union (IRFU) players. Three players took part in semistructured one-on-one interviews. Interpretative phenomenological analysis (Smith, 1996) revealed that the process of psychosocial injury rehabilitation and the subsequent transition process was for the most part a distressing one and evolved in a …	2014
This study advances knowledge on what constitutes a 'good' talent development environment for career outcomes, by examining the combined influence of the parent-coach-system from a relational perspective and a person-oriented methodology. We followed 105 Swiss elite youth football players, who completed validated questionnaires at the U13 (2011) and the U14 level (2012) to assess the perceived en…	2012
The aim of this study was to quantify and predict relationships between rating of perceived exertion (RPE) and GPS training-load (IL) variables in professional Australian football (AF) players using group and individualized modeling approaches. Methods: TL data (GPS and RPE) for 41 professional AF players were obtained over a period of 27 wk. A total of 2711 training observations were analyzed wi…	2018
This study compared the energy, macronutrient, and micronutrient intake in elite and sub-elite Australian football players and compared nutritional intake to current recommendations. Sports nutrition knowledge was also quantified and compared between elite and sub-elite players. Nutritional intake was quantified in elite (n = 35) and sub-elite (n = 31) players using the Automated Self-Administere…	2017
This study assessed the quality of Global Navigation Satellite System (GNSS) signal during professional football match play in different stadia with the application of a novel Data Quality Control Criteria (DQCC). DQCC was applied to GPS-files from match play, derived using 10 Hz GNSS devices for 27 professional soccer players across a season to assess external load measures accounting for poor p…	2025
Objectives: Player unavailability negatively affects team performance in elite football. However, whether player unavailability and its concomitant performance decrement is mediated by any changes in teams' match physical outputs is unknown. We examined whether the number of players injured (i.e. unavailable for match selection) was associated with any changes in teams' physical outputs. Design: …	2017
This study aimed to (a) quantify the physical workload (P-WL) during training and games throughout the professional rugby season and (b) analyze the influence of the season period and weekly-WL, at short (acute) and moderate (chronic) terms, on physical, biochemical, and psychological responses during the season. Physiological (physical and biochemical) responses to P-WL were analyzed by examinin…	2019
Introduction: In the specific sports of gymnastics, athletes'physical quality and professional ability are actively improved, and a special training plan is also actively designed. Objective: Improve the physical coordination ability of gymnastic athletes. Methods: 50 professional gymnasts were selected, 25 in the experimental group and 25 in the control group. The intervention took 2 hours of da…	2021
Background: Increased training and competition demands of the in-season period may disturb athlete fatigue and recovery balance. The aim of this study was to describe the training load distribution applied in a competitive period and the training adaptations and fatigue/recovery status of elite water polo players. Hypothesis: Effective workload management during tapering (TAP) would restore playe…	2018
The primary aim was to establish the association between osteoarthritis (OA) and the occurrence and comorbidity of symptoms of common mental disorders (CMD: distress, anxiety/depression, sleep disturbance, adverse alcohol use) in a group of former elite athletes (rugby, football, ice hockey, Gaelic sports and cricket). A secondary aim was to explore this association in the subgroups of sports. Cr…	2020
Objectives: To describe the physiotherapists perceptions and the current practices for injury prevention in elite football (soccer) clubs in Brazil. Design: Cross-sectional study. Setting: Group of Science in Sports & Exercise, Federal University of Healthy Sciences of Porto Alegre (Brazil). Participants: 16 of the 20 football clubs involved in the Brazilian premier league 2015. Main outcome meas…	2023
Transitions, or movements in which players move from attacking to defending situations or vice versa, are key situations in high-performance competitive padel, and therefore, they should be specifically trained. The aim of this study was to analyse the transitions made by players from the back of the court to the net in professional padel and compare them by gender. A total of 1350 points from 14…	2025
This study aimed to investigate the effect of intrasession exercise order of maximal effort flywheel resistance training (RT; 4 x 6 repetitions [rep]) and high-intensity interval training (HIIT, 2-4 x 8 rep of 20 second at 130% of Watt at Vo(2)max [wVo(2)max]), on the development of maximal strength and power in elite team-sport athletes. A 7-week training intervention involving 2 training sessio…	2017
Dynamic visual acuity (DVA) is considered an essential component for studying the visual function, especially in challenging environments like team sports. Beyond frequent comparative studies, much information is still lacking about the mechanisms underlying DVA and possible differences in stimulus presentation. It is crucial to understand the performance of DVA under different conditions of cont…	2017
Objectives: To prospectively investigate incidence and associated time-loss of lower limb injuries in elite Gaelic football. Additionally, to identify sub-groups of elite players at increased risk of sustaining a lower limb injury. Design: Prospective, epidemiological study. Methods: Team physiotherapists provided exposure and injury on a weekly basis to the National Gaelic Athletic Association (…	2024
Two studies were conducted to assess the reliability and validity of a submaximal warm-up test (SWT) in professional soccer players. For the reliability study, 12 male players performed an SWT over 3 trials, with 1 week between trials. For the validity study, 14 players of the same team performed an SWT and a 30-15 intermittent fitness test (30-15(IFT)) 7 days apart. Week-to-week reliability in s…	2023
Purpose: The aim of this study was to determine the influence of prematch perceived wellness on high-intensity locomotor activities of professional soccer players during in-season matches. Methods: Twenty male soccer players (26.74 [3.27] y; 179.77 [6.06] cm; 76.72 [9.33] kg), members of a professional soccer team, participated in this longitudinal study. Data collection was conducted during the …	2024
Participation in elite sport, and in particular those sports with special demands in terms of weight and shape, is associated with a higher risk for eating disorders such as anorexia nervosa. Aspects of disordered eating continuum in elite high intensity sports. Scandinavian Journal of Medicine and Science in Sports, 20, 112-121]. We report upon research exploring eating attitudes and behaviours …	2018
In foul decision-making by football referees, visual search is important for gathering task-specific information to determine whether a foul has occurred. Yet, little is known about the visual search behaviours underpinning excellent on-field decisions. The aim of this study was to examine the on-field visual search behaviour of elite and sub-elite football referees when calling a foul during a m…	2018
Shoulder problems are frequent among senior elite handball players. The objective of this study was to assess the prevalence of shoulder problems among adolescent elite handball players and to investigate potential differences in gender, school grade, playing position and playing level. During the 2014 and 2015 pre-season periods, 471 players (age 15-18 years, 54% female) completed a comprehensiv…	2025
Judo is a high static and low dynamic sport, with a high risk of bodily and injury collision. The objective of this work is to determine the incidence of injury and to compare the different risk factors that may be involved. A total of 86 judokas from the Spanish National Judo Team (ENJE) were studied during two Olympic periods: Beijing-Rio. 2028 injuries occurred more frequently in the lower lim…	2017
Introduction Systematic training is an essential demand for the individual success of an athlete. However, similar training modalities cause individual responses, and finally, decide on athletes' success or failure. To predict performance development, potential influencing parameters should be known. Therefore, the purpose of this study was to identify performance-related parameters in young comp…	2023
To determine differences in anthropometric, body composition, physiological and neuromuscular markers between elite and amateur female wrestlers, 35 female wrestlers were assigned into 4 groups according to their body mass (light and middle weight) and their competitive level (elite and amateur): light weight (between 49 and 58 kg) in elite (n = 6) and amateur (n = 12) levels, and middle weight (…	2018
BAckGRouND: The end of a sports career requires a readjustment of habits and demands the need to plan for the medium-term future on the part of female athletes.Hypothesis: H1: Elite athletes with greater social support tend to have higher career aspirations and expectations for retirement. H2: Elite athletes with higher self-esteem tend to have higher aspirations and career expectations for their…	2022
The aim of this study was to compare distance-based workload indices during congested fixture periods among different levels of participation in matches. Nineteen elite professional male players (age: 26.5 +/- 4.3 years) from a European First League team were monitored daily over a full season using global positioning measurements. Distance-based measures (total distance, high-intensity running, …	2019
Researchers in the field of excellence in sport performance are becoming increasingly focused on the study of sport-specific characteristics and requirements. In accordance with this, the purposes of this study were (a) to examine the morphologic-, fitness-, handball-specific skills and psychological and biosocial differences between top elite and nontop elite team-handball players and (b) to inv…	2012
The processes underpinning half-time (HT) breaks in elite sport and their impact are an aspect of performance that has been under-researched in coaching literature. This study examines how players experience and interpret the HT interval in elite team sport. Specifically, it explored the perceptions and experiences of successful elite Gaelic Football players during HT. A qualitative design was em…	2023
BACKGROUND: The aim of this study was to describe seasonal changes in iron storage, hormonal status and functional capacity in relation to accumulated training load in a professional male soccer team. METHODS: Resting blood samples, countermovement jump (CMJ) and aerobic capacity (45-15 test) were collected over a 6-month period from the start of the preparatory period to the middle-season (E1 to…	2021
Talent identification in sports is a heavily debated topic. Previous studies have separately explored either executive functions or gross motor skills to predict the success of top-level soccer players or, more generally, to characterize elite performance in soccer. However, at mid-childhood, the possibility to scope sport-specific requirements remains elusive. We aimed in this study to investiga…	2014
This study examined the relationship between movement demands, match events, and match performance in professional Australian football. Data were collected from 19 players using global positioning system units during 2 Australian Football League seasons. A range of movement demands and instantaneous power measures were collected. The players were divided into high-caliber (HC, >= 17/20) and low-c…	2025
Background In competitive alpine skiing, there is a controversy regarding the sex-related risk of injury. Objective To compare the risk of injury in female versus male World Cup (WC) alpine skiers. Methods Injuries were recorded through the International Ski Federation Injury Surveillance System for six consecutive winter seasons (2006-2012), based on retrospective interviews with athletes from 1…	2022
The aims of this study were (1) to analyze elite rugby union game demands using 3 different approaches: traditional, metabolic and heart rate-based methods (2) to explore the relationship between these methods and (3) to explore positional differences between the backs and forwards players. Time motion analysis and game demands of fourteen professional players (24.1 +/- 3.4 y), over 5 European ch…	2021
Secular changes in body size, estimated fatness, skeletal maturation, and functional characteristics of youth soccer players on entry into an elite academy between 1992 and 2003 were compared. Annual selections grouped across time (1992-1995, 1996-1998, 1999-2003), playing position (goalkeeper, defender, midfielder, forward), and by eventual status in the sport (professional, non-professional) we…	2016
Background: The incidence of lower extremity injuries in female soccer players is high, but the risk factors for injuries are unknown. Purpose: To investigate risk factors for lower extremity injuries in elite female soccer players. Study Design: Cohort study; Level of evidence, 3. Methods: Players in the Norwegian elite female soccer league (N = 12 teams) participated in baseline screening tests…	2014
Background: Altitude training is often regarded as an indispensable tool for the success of elite endurance athletes. Historically, altitude training emerged as a key strategy to prepare for the 1968 Olympics, held at 2300 m in Mexico City, and was limited to the Live High-Train High method for endurance athletes aiming for performance gains through improved oxygen transport. This classical inter…	2017
The aim of this study was to describe the game activity profile of a professional ice hockey team with special emphasis on fatigue development and playing position. Data were collected using a wearable 200-Hz accelerometric system and heart rate (HR) throughout eight official games in a professional ice hockey team (6 defensemen and 11 forwards; n = 122 files). On-ice 10- and 30-m sprint performa…	2012
Elite coach experiential knowledge may provide valuable insights into athlete preparation and monitoring practices that are otherwise difficult to establish objectively. Accordingly, we explored the perspectives of elite Australian rowing coaches in relation to (1) training philosophy, (2) training prescription methods, and (3) training monitoring and performance assessment. Ten experienced rowin…	2014
Performance success and positive development are goals of youth sport coaching that need not but often do find themselves in conflict with each other, yet there is a dearth of research that has inquired into the tensions between these 2 goals for sport coaches. Adopting an autoethnographic research design, this study explored the first author's coaching experiences with a focus on his attempts to…	2023
Purpose: To explore the association between in-season training-load (TL) measures and injury risk in professional rugby union players. Methods: This was a 1-season prospective cohort study of 173 professional rugby union players from 4 English Premiership teams. TL (duration x session-RPE) and time-loss injuries were recorded for all players for all pitch- and gym-based sessions. Generalized esti…	2022
The aim of this single case study was to monitor the external workload of a professional female tennis player between 314 training sessions and 115 matches. A wearable device was used during two fully consecutive tennis seasons (24 months). External workload was determined using time indicators (total and active session times), shots indicators (shots per week, session, hour, rally and minute) an…	2025
The aim of the present meta-analysis was to compare the maximum oxygen uptake (VO2max) characteristics of male soccer players relative to their competitive level, playing position and age group and the interaction between them. The meta-analysis was based on 16 studies, employing 2385 soccer players aged 10-39 years. Higher-level soccer players showed greater (ES = 0.58 [95% CI 0.08-1.08], SE = 0…	2018
Background: Dietary supplementation is a common strategy to achieve a specific health status or performance benefit. Several investigations have focused on the prevalence of dietary supplement use by athletes. However, information on how athletes manage the use and purchase of dietary supplements is scarce. Methods: Five hundred and twenty-seven high-performance athletes (346 males and 181 female…	2016
This study investigated changes in body composition in relation to training load determined using RPE and duration (sRPE), and its relationship with physical qualities over a preseason period. Sixteen professional academy players (age = 17.2 +/- 0.7 years; stature = 179.9 +/- 4.9 cm; body mass = 88.5 +/- 10.1 kg) participated in the study. Body composition was assessed before and after each train…	2023
The aims of the current study were to examine the physical and physiological demands of elite under-21 male hurling match-play across halves of play and between positions. Global positioning systems (10 Hz) and heart rate (HR) monitors were used to collect data from 95 players during 10 games. Total distance (TD), relative speed, high-speed running (HSR), sprint distance, total sprints, and mean …	2019
The Winter Olympics are a highly competitive sporting environment where subtle improvements in performance can impact the finishing order in many events. Aerodynamic drag is known to be a significant resistive force to human movement in high-speed sports, such as alpine skiing, speed skating and bobsleigh. Aerodynamic drag also represents an important determinant of performance in sports such as …	2019
Purpose: To analyze the match running profile, distance traveled over successive 15 min of match play, heart rates (HRs), and index of performance efficiency (eff(index)) of professional soccer players with a global positioning system (GPS) and HR in official competition. Methods: Twenty-six professional players were investigated during full matches in competitive club -level matches (N = 223). T…	2018
Purpose: A high prevalence of bronchial hyperresponsiveness (BHR) and respiratory symptoms has been reported among competitive swimmers. From the 2002 Winter Olympics, BHR measurements or bronchodilator reversibility have been required for approved use of beta(2)-agonists in sports. The first aim of this study was to evaluate the relationship among respiratory symptoms in young elite swimmers, eu…	2018
Recurve archery is an Olympic sport that requires extreme precision, upper body strength and endurance. The purpose of this research was to quantify how postural stability variables both pre-and post-arrow release, draw force, flight time, arrow length and clicker reaction time, collectively, impacted on the performance or scoring outcomes in elite recurve archery athletes. Thirty-nine elite-leve…	2021
Promoting athlete wellbeing has become a priority in elite sport, and the COVID-19 pandemic has accentuated the need for a comprehensive understanding of risk and protective factors. Existing sport research has not yet considered whether specific cognitive factors such as dispositional mindfulness and executive function may protect athletes against psychological distress. In a sample of high-perf…	2016
Background: Limited data are available regarding career length and competition level after combined anterior cruciate ligament (ACL) and medial- or lateral-sided surgeries in elite athletes.Purpose: To evaluate career length after surgical treatment of combined ACL plus medial collateral ligament (MCL) and ACL plus posterolateral corner (PLC) injuries in elite athletes and, in a subgroup analysis…	2011
Aspects of team players' performance are negatively affected when similar to 2% body mass is lost by perspiration. Although such dehydration is likely reached during summer practice in outdoors sports, it is unclear if such dehydration is achieved during the practice of indoor sports. We assessed the fluid and electrolyte deficits of elite team players during practice for the following indoor spo…	2017
Purpose: This study determined differences in prolonged high-intensity running (PHIR) performance and running momentum (p(IFT)) between competition levels and positional groups in rugby league. Methods: Elite Australian National Rugby League (NRL), sub-elite [state-based competition (SRL); National Youth Competition (NYC); local league (LL)] and junior-elite (U18; U16) rugby league players comple…	2022
This study created and empirically validated an objective match scoring system for the dynamic and tactically rich sport of elite netball. Vast data was captured from all matches (488) played over five-seasons in the UK Netball Superleague. This was ordered into evenly weighted segments for each performance indicator, with each segment assigned a 0 to 10 value on a sliding scale, with the lowest …	2024
Purpose: To establish the relationship between the acute: chronic workload ratio and lower-extremity overuse injuries in professional basketball players over the course of a competitive season. Methods: The acute: chronic workload ratio was determined by calculating the sum of the current week's session rating of perceived exertion of training load (acute load) and dividing it by the average week…	2010
Elite female athletes have the unique experience of the timing of reproductive decision-making coinciding with their peak athletic careers. This qualitative study explored the experiences of elite female athletes in Australian team sports, and their reproductive decision-making. Six women (18-32 years) across four different team sports were purposively recruited and participated in an interview. …	2017
The development of sport has guided sports sciences researchers to the study of excellence in sport performance. In accordance, this study aims to evaluate the relation between some morphological and biosocial factors and sport level and tactical position in handball players of Portuguese leagues. A total of 187 male handball athletes (age, 23.48 +/- 5.12 years) participated in this study. The sa…	2025
Monitoring training load and recovery is crucial in team sports. Despite the increasing prevalence of professional women's sports, most monitoring methods fail to account for the menstrual cycle (MC). Given the potential influence of the MC on sports performance, training responses, and recovery, incorporating it into monitoring practices is essential. This study assessed the relationship between…	2017
We explore the career consequences experienced by professional cyclists implicated in performance-enhancing drug use as well the spillover effects experienced by their teammates and managers using a data set that observes members of all teams from 2000 to 2011. Our data captures publicly known doping implications that range from informal suspicions published in the media to formal convictions by …	2025
Purpose: To describe and analyze the distribution of internal training load (ITL), recovery, and physical performance of professional volleyball players throughout 1 season. Methods: Fifteen male professional Brazilian volleyball players participated in this study. The session rating of perceived exertion (s-RPE) and Total Quality Recovery (TQR) score were collected daily for 36 wk. s-RPE was col…	2011
Elite/professional cyclists often experience injuries and illnesses that lead to loss of training time/quality and reduced performance. Consequently, mitigating these problems is a high priority for multiple stakeholders, including athletes, coaches, sports medicine and allied health practitioners, and race organizers. This Union Cycliste Internationale-endorsed paper reviews the evidence for nut…	2025
Although injury surveillance in athletics is routinely conducted, discipline-specific Achilles and patellar tendinopathy prevalence remains unknown. The purpose of this study was to explore discipline-specific tendinopathy prevalence and identify whether injury-specific risk factors differed in athletes. Elite athletes were recruited and provided information on their sport training including Achi…	2025
Australian football (AF) is a sport which requires a vast array of physiological qualities, including high levels of strength and power. However, the power characteristics of AF players, particularly at the subelite level have not been extensively studied with further investigation warranted to understand the power capabilities and training requirements of elite and subelite AF groups. Therefore,…	2018
Physical profile data from elite, sub-elite, regional, under 21s (U21), under 19s (U19) and under 17s (U17) (n=845) players from a state netball association in Australia were analysed. Within season changes were examined for the elite and sub-elite players. Longitudinal changes were examined for the elite across four consecutive netball seasons.Elite were significantly older (24.3 +/- 3.4years), …	2025
We aimed to determine key biomechanical parameters explaining age-related jumping performance differences in youth elite female soccer players. Multiple biomechanical parameters from countermovement (CMJ) squat (SJ) and drop (DJ) jump testing of elite female soccer players (n?=?60) within the same national training centre were analysed across ages 9-11y, 12-14y and 15-19y. Effects of age group an…	2018
The demands of elite sport have the potential to negatively impact on athletes' wellbeing. Despite this, not all elite athletes experience detrimental effects, rather some individuals thrive in an elite sports environment. The reasons why some athletes experience positive wellbeing while others struggle remains unclear although, in part, due to methodological limitations of previous research. To …	2013
The purpose of this study was to investigate the independent and interactive effects of situational variables, opposition team formation, and playing position on running performance and network analysis in Brazilian professional soccer players (n = 22). Global positioning system technology was used to determine total distance covered, mean speed, maximum running speed, and distance covered in 6 s…	2019
Groin/hip injuries are prevalent in rugby union (RU). Assessment of hip muscle strength is important when designing bespoke injury prevention and rehabilitation programmes. Objective: The primary aim of this study was to determine normative values of hip muscle strength in elite-level RU players. A secondary aim of this study was to compare the Copenhagen Hip and Groin Outcome Score (HAGOS) betwe…	2020
The purpose of this study was to investigate the relationship between physical fitness and external load determined by local positioning system (LPS) in a simulated basketball game. Fourteen professional male basketball players performed a lane agility drill, 20-m maximal sprint speed, countermovement jump (CMJ), drop jump, and repeated sprint tests. Player movements during games (two games of 4 …	2024
The peak match running demands of football (soccer) have been quantified across time durations of 1-10 min, however, little is known as to when the peak match running demands occur within match play. Data were collected from 44 elite footballers, across 68 fixtures (Files = 413, mean +/- SD; 11 +/- 8 observations per player, range; 1-33), with peak match running demands quantified for each playin…	2020
The study aimed to assess the changes in the perceived internal load and wellness status of volleyball players in preparatory, regular (i.e. uncongested), and congested weeks during a full season. Thirteen elite volleyball players were studied (237 training sessions and 37 official matches). Session-RPE, muscle soreness, stress, fatigue, sleep quality, and the Hooper Index were measured daily usi…	2021
Objectives: To determine the self-reported, seasonal rates of concussion and the reporting practices among Irish rugby union players. Design: Descriptive epidemiology study. Setting: The study was conducted at the training grounds of four professional Irish rugby union clubs. Participants: One hundred seventy-two players (24.97 +/- 4.11 years of age, 13.49 +/- 5.79 years playing experience) gave …	2023
[truncated: 25,245 more rows]
