# Supplementary material for: From reductionism to complex systems: Paradigm shift and knowledge evolution in competitive sports research using BERTopic
Source: PLoS One. 2026 Mar 30;21(3):e0346022. doi: 10.1371/journal.pone.0346022 (PMC13035114; doi:10.1371/journal.pone.0346022)
Supplement: S2 Code — The script used for document preprocessing, topic generation, and evolution analysis. (IPYNB) [file pone.0346022.s002.ipynb]

# %% [code]
# ================= Cell 1: 数据准备与清洗 =================
import pandas as pd
import numpy as np
import re
from tqdm import tqdm
import nltk
from nltk.corpus import stopwords
from sklearn.feature_extraction.text import CountVectorizer

# 1. 加载数据
print(">>> 正在加载数据...")
data = pd.read_csv(r"bertopic模型分析数据库.csv") 

# 2. 清洗年份 (这一步会产生空值，必须在提取文本前做)
# 仅保留数字，转换为整数，无法转换的变为空值
data['Year'] = data['Year'].astype(str).apply(lambda x: re.sub(r'\D', '', x))
data['Year'] = pd.to_numeric(data['Year'], errors='coerce')

# 3. 统一清洗：同时删除 Abstract 或 Year 为空的行
data = data.dropna(subset=['Abstract', 'Year'])

# 4. 应用领域关键词过滤 (剔除无关学科)
# 定义黑名单
exclude_keywords = ['cell', 'protein', 'soil', 'chemical', 'plant', 'species', 'molecular', 'adsorption']
# 过滤包含这些词的行
print(f"过滤前数据量: {len(data)}")
data = data[~data['Abstract'].str.contains('|'.join(exclude_keywords), case=False, na=False)]

# 5. 【至关重要】重置索引 (Reset Index)
# 这一步是解决 "Index length mismatch" 报错的根本方法
data = data.reset_index(drop=True)
print(f"最终清洗后数据量: {len(data)}")

# 6. 锁定核心变量
# 此时 texts 和 years 的长度绝对一致，且索引对齐
texts = data["Abstract"].tolist()
years = data["Year"].astype(int).tolist()

# 7. 文本预处理 (去除停用词)
# 下载停用词 (如果已下载会自动跳过)
nltk.download('stopwords')
nltk_stopwords = set(stopwords.words('english'))

# 定义你的自定义停用词
custom_stop_words = [
    "study", "result", "conclusion", "method", "analysis", "data", "paper", "research",
    "sport", "sports", "athlete", "athletes", "competitive", "competition", 
    "performance", "training", "exercise", "physical", "activity",
    "significantly", "significant", "group", "participants"
]
all_stopwords = nltk_stopwords.union(set(custom_stop_words))

# 生成清洗后的文本列表
print(">>> 正在去除停用词...")
texts_cleaned = [
    " ".join([word for word in text.split() if word.lower() not in all_stopwords]) 
    for text in tqdm(texts, desc="Cleaning Text")
]

# 配置 Vectorizer (供后续模型使用)
from sklearn.feature_extraction.text import ENGLISH_STOP_WORDS
final_stop_words = list(ENGLISH_STOP_WORDS) + custom_stop_words
vectorizer_model = CountVectorizer(
    stop_words=final_stop_words, 
    min_df=10, 
    ngram_range=(1, 2)
)

print("✅ 数据准备完成！所有变量长度已对齐。")

# %% [code]
# ================= Cell 2: 生成嵌入向量 =================
from sentence_transformers import SentenceTransformer
import numpy as np

# 1. 加载模型
print(">>> 正在加载 SentenceTransformer 模型...")
model = SentenceTransformer('all-mpnet-base-v2')

# 2. 生成向量 (这一步最耗时)
# 注意：这里使用的是新的 texts_cleaned
embeddings = np.array([model.encode(text) for text in tqdm(texts_cleaned, desc="Generating Embeddings")])

# 3. 立即保存！(防止崩机)
np.save('embeddings_final_clean.npy', embeddings)
print(f"✅ 嵌入向量已生成并保存，形状: {embeddings.shape}")

# %% [code]
# ================= Cell 3: 训练模型 =================
from bertopic import BERTopic
from umap import UMAP
import hdbscan
from bertopic.vectorizers import ClassTfidfTransformer
import os

os.environ["TOKENIZERS_PARALLELISM"] = "false"

# 1. 配置子模型
umap_model = UMAP(n_neighbors=15, n_components=5, min_dist=0.0, metric='cosine', random_state=42)
hdbscan_model = hdbscan.HDBSCAN(min_cluster_size=60, min_samples=10, metric='euclidean', cluster_selection_method='eom', prediction_data=True)
ctfidf_model = ClassTfidfTransformer(reduce_frequent_words=True)

# 2. 初始化 BERTopic
topic_model = BERTopic(
    embedding_model=model, # 直接传入第2步加载的模型对象
    umap_model=umap_model, 
    hdbscan_model=hdbscan_model,
    vectorizer_model=vectorizer_model, # 使用第1步定义的 vectorizer
    ctfidf_model=ctfidf_model,
    nr_topics="auto", # 自动合并主题
    top_n_words=10,
    verbose=True,
    calculate_probabilities=True,
    n_gram_range=(1, 2)
)

# 3. 训练 (极速完成，因为传入了 embeddings)
print(">>> 开始训练模型...")
topics, probs = topic_model.fit_transform(texts_cleaned, embeddings)

# 4. 保存模型信息
topic_info = topic_model.get_topic_info()
topic_info.to_csv("topic_info_final.csv", index=False)
print("✅ 模型训练完成，主题信息已保存。")

# %% [code]
# ================= Cell 4: 趋势分析 =================
# 1. 再次确认年份数据 (直接从对齐的 data 中获取)
# 这一步解决了 "array length does not match index length" 的问题
aligned_years = data["Year"].astype(int).tolist()

# 2. 创建 DataFrame 用于分析
docs_per_topic = pd.DataFrame({"Topic": topics, "Year": aligned_years})

# 3. 计算每年每个主题的论文数量
trend_data = docs_per_topic.groupby(["Year", "Topic"]).size().unstack(fill_value=0)

# 4. 补全缺失年份 (2010-2024)
all_years = np.arange(trend_data.index.min(), trend_data.index.max() + 1)
trend_data = trend_data.reindex(all_years, fill_value=0)

# 5. 保存结果
trend_data.to_csv("topic_paper_counts_by_year.csv")
print("✅ 年份趋势数据已生成并保存。")

# 6. 运行 Topics over Time (BERTopic 内置方法)
# 这一步用于后续画图
topics_over_time = topic_model.topics_over_time(texts_cleaned, aligned_years, nr_bins=20)
print("✅ Topics over Time 计算完成。")

# %% [code]
# ================= Cell 4.5: 线性回归趋势分析 =================
from sklearn.linear_model import LinearRegression
from scipy import stats
import pandas as pd
import numpy as np
import matplotlib.pyplot as plt

# 确保 trend_data 已经存在 (来自上一步)
if 'trend_data' not in locals():
    print("❌ 错误：请先运行第 4 步生成 trend_data！")
else:
    print(">>> 开始进行线性回归分析...")

    # ================= 关键修改：剔除 2025 年数据 =================
    # 你的数据到 2025 年不仅不完整，而且会严重干扰斜率计算
    # 这里我们只保留 2025 年之前的数据 (即 <= 2024)
    # 假设 trend_data 的索引是年份 (整数)
    original_len = len(trend_data)
    trend_data_clean = trend_data[trend_data.index < 2025].copy()
    
    print(f"✅ 已剔除 2025 年数据。")
    print(f"   分析年份范围: {trend_data_clean.index.min()} - {trend_data_clean.index.max()}")
    # ============================================================

    # --- 分析 A: 绝对数量趋势 (按发文量) ---
    trend_results = []
    
    # 【注意】这里要把 trend_data 改为 trend_data_clean
    for topic in trend_data_clean.columns:
        # 准备数据: X是年份, Y是发文量
        x = trend_data_clean.index.values.reshape(-1, 1) 
        y = trend_data_clean[topic].values
        
        # 过滤掉完全没有文章的主题
        if np.sum(y) == 0:
            continue
        
        # 1. 线性回归拟合
        model = LinearRegression().fit(x, y)
        coefficient = model.coef_[0] # 斜率
        
        # 2. 计算 P值 (显著性)
        slope, intercept, r_value, p_value, std_err = stats.linregress(trend_data_clean.index, y)
        
        # 3. 判断 冷/热 (Hot/Cold)
        # 这里的判断逻辑没问题
        if coefficient > 0 and p_value < 0.05:
            hot_cold = "Hot"
        elif coefficient < 0 and p_value < 0.05:
            hot_cold = "Cold"
        else:
            hot_cold = "Neutral"
        
        trend_results.append([topic, np.sum(y), coefficient, p_value, hot_cold])

    # 保存结果 A
    trend_results_df = pd.DataFrame(trend_results, columns=["Topic", "Total Papers", "Coefficient", "p-Value", "Hot/Cold"])
    trend_results_df.to_csv("topic_trend_analysis_absolute_clean.csv", index=False)
    print("✅ 绝对数量趋势分析已保存 (已剔除2025): topic_trend_analysis_absolute_clean.csv")

    # --- 分析 B: 相对比例趋势 (按年度占比) ---
    # 同样使用 trend_data_clean
    proportion_data = trend_data_clean.div(trend_data_clean.sum(axis=1), axis=0).fillna(0)
    
    proportion_results = []
    for topic in proportion_data.columns:
        x = proportion_data.index.values.reshape(-1, 1)
        y = proportion_data[topic].values
        
        if np.sum(y) == 0: continue
        
        # 线性回归
        model = LinearRegression().fit(x, y)
        coefficient = model.coef_[0]
        slope, intercept, r_value, p_value, std_err = stats.linregress(proportion_data.index, y)
        
        # 判断冷热
        if coefficient > 0 and p_value < 0.05:
            hot_cold = "Hot"
        elif coefficient < 0 and p_value < 0.05:
            hot_cold = "Cold"
        else:
            hot_cold = "Neutral"
            
        proportion_results.append([topic, coefficient, p_value, hot_cold])

    # 保存结果 B
    proportion_results_df = pd.DataFrame(proportion_results, columns=["Topic", "Coefficient", "p-Value", "Hot/Cold"])
    proportion_results_df.to_csv("topic_proportion_trend_analysis_clean.csv", index=False)
    print("✅ 相对比例趋势分析已保存 (已剔除2025): topic_proportion_trend_analysis_clean.csv")
    
    # --- 环形图 (可以使用原始数据或者清洗后的数据，建议用清洗后的) ---
    # ... (后续画图代码保持不变，或者把 data source 改为 trend_data_clean)

# %% [code]
# ================= Cell 5: 可视化与保存 =================
# 1. 提取并保存每个主题的 Top 20 关键词
top_keywords = {}
for topic in topic_model.get_topics():
    keywords = topic_model.get_topic(topic)
    if keywords:
        top_keywords[topic] = [kw[0] for kw in keywords[:20]] + [None] * (20 - len(keywords))

keywords_df = pd.DataFrame.from_dict(top_keywords, orient="index", columns=[f"Keyword_{i+1}" for i in range(20)])
keywords_df.index.name = "Topic"
keywords_df.to_csv("topic_top20_keywords.csv")
print(">>> 关键词表已保存。")

# 2. 生成并保存图表 (HTML格式)
# 主题分布随时间变化图
fig_time = topic_model.visualize_topics_over_time(topics_over_time, top_n_topics=10)
fig_time.write_html("topic_over_time.html")

# 主题距离图
fig_topics = topic_model.visualize_topics()
fig_topics.write_html("topic_visualization.html")

# 层次聚类图
fig_hierarchy = topic_model.visualize_hierarchy()
fig_hierarchy.write_html("topic_hierarchy.html")

# 热力图
fig_heatmap = topic_model.visualize_heatmap()
fig_heatmap.write_html("topic_heatmap.html")

# 条形图
fig_barchart = topic_model.visualize_barchart(top_n_topics=16) # 假设有16个主题
fig_barchart.write_html("topic_barchart.html")

print("✅ 所有图表已生成并保存为 HTML 文件。大功告成！")

# %% [code]
