# Supplementary material for: From reductionism to complex systems: Paradigm shift and knowledge evolution in competitive sports research using BERTopic
Source: PLoS One. 2026 Mar 30;21(3):e0346022. doi: 10.1371/journal.pone.0346022 (PMC13035114; doi:10.1371/journal.pone.0346022)
Supplement: S3 Table — A detailed table showing for each identified topic. (XLSX) [file pone.0346022.s003.xlsx]

## Sheet: Sheet1
Topic Number	Name
0	Sports Injury and Load Management
1	Athlete Mental Health
2	Concussion and Traumatic Brain Injury
3	Performance Analysis in Swimming
4	Mega-event Management and Legacy
5	Combat Sports and Martial Arts
6	Cognitive Skills and Motor Control
7	Sports Economics
8	Gender Equality and Media Representation
9	Physical Education and Pedagogy
10	Anti-doping Studies
11	Adapted Physical Activity
12	Career Transition in Elite Sports
13	Sleep Hygiene and Athletic Recovery
14	Energy Metabolism
15	Paralympic Sports
16	Heat Acclimatization and Adaptation
17	Sports Supplements and Ergogenic Aids
18	Sports Cardiology and Sudden Cardiac Death Screening
19	Clinical Practice in Sports Medicine
20	Sports Marketing
21	Applied Sport Psychology Practice
22	Body Composition Analysis
23	Eating Disorders in Athletes
24	Motor Skill Development in Children
25	Sports Genomics
26	Female Athlete Health
27	Surgical Interventions and Treatment
28	Decision-Making in Sport
29	Biomechanics of Climbing
30	Violence in Sport and Safeguarding
31	Indigenous Sports and Cultural Studies
32	Impact of COVID-19 on Sport
33	Athlete Burnout
34	Injuries in Winter Sports
35	Performance Analysis in Water Polo
36	Esports and the Gaming Industry
37	Rowing-related Injuries
38	Sports Nutrition
39	Youth Sport and Parental Involvement
40	Ankle Injuries and Rehabilitation Strategies
41	Social Evaluation Anxiety
42	Performance Analysis in Rugby
43	Corporate Social Responsibility (CSR) in Sport
