# Supplementary material for: From reductionism to complex systems: Paradigm shift and knowledge evolution in competitive sports research using BERTopic
Source: PLoS One. 2026 Mar 30;21(3):e0346022. doi: 10.1371/journal.pone.0346022 (PMC13035114; doi:10.1371/journal.pone.0346022)
Supplement: S4 Table — A detailed table showing the keywords for each identified topic. (XLSX) [file pone.0346022.s004.xlsx]

## Sheet: topic_info_final
Topic	Count	Name	Representation
0	6333	0_injury_injuries_knee_players	['injury', 'injuries', 'knee', 'players', 'load', 'soccer', 'strength', 'match', 'return', 'shoulder']
1	1462	1_mental_mental health_anxiety_coach	['mental', 'mental health', 'anxiety', 'coach', 'coping', 'leadership', 'coaches', 'coaching', 'self', 'cohesion']
2	894	2_concussion_symptom_baseline_head	['concussion', 'symptom', 'baseline', 'head', 'symptoms', 'assessment', 'history', 'cognitive', 'memory', 'impact']
3	788	3_swimmers_race_swimming_pacing	['swimmers', 'race', 'swimming', 'pacing', 'stroke', 'skiers', 'rowing', 'races', 'ski', 'skiing']
4	723	4_event_mega_olympic_host	['event', 'mega', 'olympic', 'host', 'olympics', 'events', 'residents', 'legacy', 'games', 'china']
5	573	5_judo_combat_taekwondo_karate	['judo', 'combat', 'taekwondo', 'karate', 'judokas', 'martial', 'boxers', 'wrestlers', 'boxing', 'martial arts']
6	457	6_visual_task_cognitive_motor	['visual', 'task', 'cognitive', 'motor', 'skilled', 'eye', 'brain', 'ball', 'expertise', 'gaze']
7	436	7_home_attendance_leagues_demand	['home', 'attendance', 'leagues', 'demand', 'advantage', 'revenue', 'league', 'uncertainty', 'market', 'teams']
8	395	8_women_gender_gendered_media	['women', 'gender', 'gendered', 'media', 'coverage', 'trans', 'equality', 'female', 'bodies', 'woman']
9	371	9_teachers_education_teaching_pe	['teachers', 'education', 'teaching', 'pe', 'teacher', 'students', 'learning', 'pe teachers', 'curriculum', 'pedagogical']
10	338	10_doping_anti_use_supplements	['doping', 'anti', 'use', 'supplements', 'drugs', 'drug', 'supplement', 'alcohol', 'moral', 'ds']
11	323	11_disability_disabilities_intellectual_disabled	['disability', 'disabilities', 'intellectual', 'disabled', 'paralympic', 'id', 'special', 'people', 'inclusion', 'attitudes']
12	269	12_career_transition_retirement_identity	['career', 'transition', 'retirement', 'identity', 'athletic identity', 'dual', 'transitions', 'careers', 'student', 'retired']
13	256	13_sleep_sleep quality_quality_night	['sleep', 'sleep quality', 'quality', 'night', 'travel', 'duration', 'hygiene', 'quantity', 'poor', 'efficiency']
14	242	14_hydration_fluid_glucose_intake	['hydration', 'fluid', 'glucose', 'intake', 'energy', 'triad', 'urine', 'drink', 'energy availability', 'availability']
15	241	15_wheelchair_classification_impairment_cp	['wheelchair', 'classification', 'impairment', 'cp', 'paralympic', 'cerebral', 'classes', 'visual', 'para', 'basketball']
16	220	16_heat_temperature_degrees_hot	['heat', 'temperature', 'degrees', 'hot', 'skin', 'cold', 'humidity', 'immersion', 'core', 'conditions']
17	204	17_placebo_supplementation_mg_double blind	['placebo', 'supplementation', 'mg', 'double blind', 'blind', 'double', 'dose', 'kg', 'crossover', 'trial']
18	204	18_cardiac_screening_left_sudden	['cardiac', 'screening', 'left', 'sudden', 'diastolic', 'death', 'cardiovascular', 'abnormalities', 'hypertrophy', 'systolic']
19	183	19_physicians_medicine_orthopaedic_care	['physicians', 'medicine', 'orthopaedic', 'care', 'medical', 'health', 'ats', 'surgeons', 'primary care', 'patient']
20	178	20_brand_fan_fans_brands	['brand', 'fan', 'fans', 'brands', 'sponsorship', 'purchase', 'marketing', 'consumers', 'equity', 'identification']
21	145	21_psychology_practitioners_consultants_psychologists	['psychology', 'practitioners', 'consultants', 'psychologists', 'supervision', 'consulting', 'applied', 'services', 'sp', 'practitioner']
22	131	22_bone_body composition_fat_composition	['bone', 'body composition', 'fat', 'composition', 'ray absorptiometry', 'absorptiometry', 'bone mineral', 'mineral', 'ray', 'dual energy']
23	129	23_eating_disordered_ed_eating disorders	['eating', 'disordered', 'ed', 'eating disorders', 'disorder', 'body image', 'weight', 'disorders', 'dissatisfaction', 'pressures']
24	128	24_children_motor_motor skills_gross	['children', 'motor', 'motor skills', 'gross', 'fitness', 'girls', 'skills', 'boys', 'competence', 'pa']
25	126	25_genetic_endurance_controls_frequencies	['genetic', 'endurance', 'controls', 'frequencies', 'variants', 'power', 'aa', 'polish', 'association', 'frequency']
26	125	26_menstrual_menstrual cycle_mc_cycle	['menstrual', 'menstrual cycle', 'mc', 'cycle', 'hormonal', 'female', 'pelvic', 'symptoms', 'floor', 'phases']
27	122	27_hip_surgery_patients_harris	['hip', 'surgery', 'patients', 'harris', 'minimum', 'patient', 'score', 'rts', 'undergoing', 'follow']
28	119	28_referees_referee_decision_decision making	['referees', 'referee', 'decision', 'decision making', 'making', 'officials', 'assistant', 'decisions', 'foul', 'video']
29	115	29_climbing_finger_flexor_grip	['climbing', 'finger', 'flexor', 'grip', 'force', 'forearm', 'strength endurance', 'hand', 'advanced', 'holds']
30	105	30_abuse_violence_sexual_safeguarding	['abuse', 'violence', 'sexual', 'safeguarding', 'iv', 'neglect', 'interpersonal', 'psychological', 'consent', 'experiences']
31	100	31_indigenous_cultural_labour_pacific	['indigenous', 'cultural', 'labour', 'pacific', 'irish', 'experiences', 'culture', 'ireland', 'vignette', 'family']
32	99	32_covid_covid 19_infection_19	['covid', 'covid 19', 'infection', '19', 'pandemic', 'coronavirus', '2020', '19 pandemic', 'transmission', 'disease']
33	84	33_burnout_accomplishment_exhaustion_job	['burnout', 'accomplishment', 'exhaustion', 'job', 'sense', 'stress', 'hope', 'dimensions', 'emotional', 'life satisfaction']
34	82	34_injuries_skiers_ski_skiing	['injuries', 'skiers', 'ski', 'skiing', 'injury', 'sailing', 'diving', 'alpine', 'overuse', 'overuse injuries']
35	79	35_polo_water polo_water_polo players	['polo', 'water polo', 'water', 'polo players', 'shots', 'throwing', 'winning losing', 'offensive', 'losing', 'unbalanced']
36	75	36_gameplay_industry_online_traditional	['gameplay', 'industry', 'online', 'traditional', 'virtual', 'digital', 'casual', 'passion', 'generation', 'game']
37	74	37_lumbar_spine_rowers_pain	['lumbar', 'spine', 'rowers', 'pain', 'spinal', 'thoracic', 'rowing', 'abnormalities', 'cord', 'skiers']
38	72	38_nutrition_dietary_food_nutritional	['nutrition', 'dietary', 'food', 'nutritional', 'knowledge', 'diet', 'habits', 'intake', 'composition', 'body composition']
39	72	39_parents_parental_parent_child	['parents', 'parental', 'parent', 'child', 'youth', 'involvement', 'fathers', 'support', 'behaviors', 'family']
40	69	40_ankle_foot_joint_carbon	['ankle', 'foot', 'joint', 'carbon', 'instability', 'sole', 'stability', 'stiffness', 'motion', 'lateral']
41	64	41_concerns_burnout_multidimensional_oriented	['concerns', 'burnout', 'multidimensional', 'oriented', 'socially', 'completed measures', 'prescribed', 'standards', 'evaluative', 'maladaptive']
42	62	42_tackle_collision_tackling_rugby	['tackle', 'collision', 'tackling', 'rugby', 'head', 'contact', 'ball', 'rugby league', 'coded', 'propensity']
43	60	43_corporate_responsibility_sponsorship_initiatives	['corporate', 'responsibility', 'sponsorship', 'initiatives', 'partnerships', 'foundations', 'social', 'organizations', 'organisations', 'marketing']
